# Supplementary material for: Brusatol
Source: Acta Crystallogr Sect E Struct Rep Online. 2012 May 2;68(Pt 6):o1592–3. doi: 10.1107/S1600536812018582 (PMC3379203; doi:10.1107/S1600536812018582)
Supplement: Supplementary file 1 [file e-68-o1592-sup1.cif]

##############################################################################
#                                                                            #
# This CIF contains the data in a paper accepted for publication in          #
# Acta Crystallographica Section E. It conforms to the requirements of       #
# Notes for Authors for Acta Crystallographica Section E, and has been       #
# peer reviewed under the auspices of the IUCr Commission on Journals.       #
#                                                                            #
# Full details of the Crystallographic Information File format               #
# are given in the paper "The Crystallographic Information File (CIF):       #
# a New Standard Archive File for Crystallography" by S. R. Hall, F. H.      #
# Allen and I. D. Brown [Acta Cryst. (1991), A47, 655-685].                  #
#                                                                            #
# The current version of the core CIF dictionary is obtainable from          #
# ftp://ftp.iucr.org/pub/cif_core.dic.                                       #
#                                                                            #
# Software is freely available for graphical display of the structure(s)     #
# in this CIF. For information consult the CIF software page                 #
# http://www.iucr.org/resources/cif/software.                                #
#                                                                            #
# This file may be used for bona fide research purposes within the           #
# scientific community so long as proper attribution is given to the journal # 
# article from which it was obtained.                                        #
#                                                                            #
##############################################################################
data_I
_audit_creation_method     SHELXL-97
_chemical_name_systematic
;
brusatol
;
_chemical_name_common     brusatol
_chemical_formula_moiety     'C26 H32 O11'
_chemical_formula_sum     'C26 H32 O11'
_chemical_formula_iupac     'C26 H32 O11'
_chemical_formula_weight     520.52
_chemical_melting_point     ?
_symmetry_cell_setting     orthorhombic
_symmetry_space_group_name_H-M     'P 21 21 21'
_space_group_name_Hall     'P 2ac 2ab'
loop_
    _symmetry_equiv_pos_as_xyz
    'x, y, z'
    '-x+1/2, -y, z+1/2'
    '-x, y+1/2, -z+1/2'
    'x+1/2, -y+1/2, -z'
_cell_length_a     6.71620(10)
_cell_length_b     13.6796(2)
_cell_length_c     25.9859(5)
_cell_angle_alpha     90.00
_cell_angle_beta     90.00
_cell_angle_gamma     90.00
_cell_volume     2387.45(7)
_cell_formula_units_Z     4
_cell_measurement_reflns_used     2860
_cell_measurement_theta_min     3.2280
_cell_measurement_theta_max     62.5475
_cell_measurement_temperature     288(2)
_exptl_crystal_description     needle
_exptl_crystal_colour     colourless
_exptl_crystal_size_max     0.44
_exptl_crystal_size_mid     0.15
_exptl_crystal_size_min     0.11
_exptl_crystal_density_diffrn     1.448
_exptl_crystal_density_meas     ?
_exptl_crystal_density_method     'not measured'
_exptl_crystal_F_000     1104
_exptl_absorpt_coefficient_mu     0.955
_exptl_absorpt_correction_type     multi-scan
_exptl_absorpt_process_details     '(CrysAlis PRO; Agilent, 2011)'
_exptl_absorpt_correction_T_min     0.74745
_exptl_absorpt_correction_T_max     1.00000
_exptl_special_details     ?
_diffrn_ambient_temperature     288(2)
_diffrn_radiation_type     CuK\a
_diffrn_radiation_wavelength     1.54184
_diffrn_radiation_source     'fine-focus sealed tube'
_diffrn_radiation_monochromator     mirror
_diffrn_measurement_device_type     'Oxford Gemini S Ultra Sapphire CCD'
_diffrn_measurement_method     '\w scan'
_diffrn_detector_area_resol_mean     ?
_diffrn_reflns_number     4961
_diffrn_reflns_av_R_equivalents     0.0195
_diffrn_reflns_av_sigmaI/netI     0.0314
_diffrn_reflns_theta_min     3.2280
_diffrn_reflns_theta_max     62.5475
_diffrn_reflns_theta_full     62.64
_diffrn_measured_fraction_theta_max     0.991
_diffrn_measured_fraction_theta_full     0.990
_diffrn_reflns_limit_h_min     -7
_diffrn_reflns_limit_h_max     6
_diffrn_reflns_limit_k_min     -13
_diffrn_reflns_limit_k_max     15
_diffrn_reflns_limit_l_min     -29
_diffrn_reflns_limit_l_max     29
_diffrn_standards_number     0
_diffrn_standards_interval_count     .
_diffrn_standards_interval_time     .
_diffrn_standards_decay_%     0
_refine_special_details
;
Refinement of <i>F</i>^2^ against ALL reflections. The weighted <i>R</i>-factor
<i>wR</i> and goodness of fit <i>S</i> are based on <i>F</i>^2^, conventional
<i>R</i>-factors <i>R</i> are based on <i>F</i>, with <i>F</i> set to zero for
negative <i>F</i>^2^. The threshold expression of <i>F</i>^2^ >
\s(<i>F</i>^2^) is used only for calculating <i>R</i>-factors(gt) <i>etc</i>.
and is not relevant to the choice of reflections for refinement.
<i>R</i>-factors based on <i>F</i>^2^ are statistically about twice as large
as those based on <i>F</i>, and <i>R</i>- factors based on ALL data will be
even larger.
;
_reflns_number_total     3380
_reflns_number_gt     3182
_reflns_threshold_expression     I>2sigma(I)
_refine_ls_structure_factor_coef     Fsqd
_refine_ls_matrix_type     full
_refine_ls_R_factor_all     0.0348
_refine_ls_R_factor_gt     0.0323
_refine_ls_wR_factor_gt     0.0827
_refine_ls_wR_factor_ref     0.0847
_refine_ls_goodness_of_fit_ref     1.027
_refine_ls_restrained_S_all     1.027
_refine_ls_number_reflns     3380
_refine_ls_number_parameters     338
_refine_ls_number_restraints     0
_refine_ls_hydrogen_treatment     constr
_refine_ls_weighting_scheme     calc
_refine_ls_weighting_details
         'calc w=1/[\s^2^(Fo^2^)+(0.0463P)^2^+0.5393P] where P=(Fo^2^+2Fc^2^)/3'
_atom_sites_solution_hydrogens     geom
_atom_sites_solution_primary     direct
_atom_sites_solution_secondary     difmap
_refine_ls_shift/su_max     0.001
_refine_ls_shift/su_mean     0.000
_refine_diff_density_max     0.267
_refine_diff_density_min     -0.183
_refine_ls_extinction_method     'SHELXTL (Sheldrick, 2008)'
_refine_ls_extinction_coef     0.0070(4)
_refine_ls_extinction_expression
                                  'Fc^*^=kFc[1+0.001xFc^2^\l^3^/sin(2\q)]^-1/4^'
_refine_ls_abs_structure_details     'Flack (1983), 1167 Friedel pairs'
_refine_ls_abs_structure_Flack     -0.07(19)
loop_
    _atom_type_symbol
    _atom_type_description
    _atom_type_scat_dispersion_real
    _atom_type_scat_dispersion_imag
    _atom_type_scat_source
    'C' 'C' 0.0181 0.0091
                         'International Tables Vol C Tables 4.2.6.8 and 6.1.1.4'
    'H' 'H' 0.0000 0.0000
                         'International Tables Vol C Tables 4.2.6.8 and 6.1.1.4'
    'O' 'O' 0.0492 0.0322
                         'International Tables Vol C Tables 4.2.6.8 and 6.1.1.4'
_computing_data_collection     'CrysAlis PRO (Agilent, 2011)'
_computing_cell_refinement     'CrysAlis PRO (Agilent, 2011)'
_computing_data_reduction     'CrysAlis PRO (Agilent, 2011)'
_computing_structure_solution     'SHELXTL (Sheldrick, 2008)'
_computing_structure_refinement     'SHELXTL (Sheldrick, 2008)'
_computing_molecular_graphics     'XP in SHELXTL (Sheldrick, 2008)'
_computing_publication_material     'SHELXTL (Sheldrick, 2008)'
loop_
    _atom_site_type_symbol
    _atom_site_label
    _atom_site_fract_x
    _atom_site_fract_y
    _atom_site_fract_z
    _atom_site_U_iso_or_equiv
    _atom_site_adp_type
    _atom_site_calc_flag
    _atom_site_refinement_flags
    _atom_site_occupancy
    _atom_site_symmetry_multiplicity
    _atom_site_disorder_assembly
    _atom_site_disorder_group
    O O1 0.6704(3) 0.54720(14) 0.02225(7) 0.0561(6) Uani d . 1 1 . .
    O O2 0.7863(3) 0.37039(16) -0.00367(7) 0.0551(5) Uani d . 1 1 . .
    H H2A 0.7975 0.4234 -0.0181 0.094(15) Uiso calc R 1 1 . .
    O O3 0.0404(3) 0.54519(13) 0.14364(6) 0.0441(5) Uani d . 1 1 . .
    H H3A -0.0296 0.5919 0.1516 0.080(12) Uiso calc R 1 1 . .
    O O4 0.2361(3) 0.56662(12) 0.27424(6) 0.0411(4) Uani d . 1 1 . .
    H H4A 0.2887 0.6182 0.2656 0.069(11) Uiso calc R 1 1 . .
    O O5 -0.2473(3) 0.51540(14) 0.30530(8) 0.0653(6) Uani d . 1 1 . .
    O O6 -0.0670(2) 0.39701(16) 0.34093(6) 0.0505(5) Uani d . 1 1 . .
    O O7 -0.1327(2) 0.40828(12) 0.21639(6) 0.0342(4) Uani d . 1 1 . .
    O O8 0.4711(2) 0.23809(11) 0.21922(6) 0.0349(4) Uani d . 1 1 . .
    O O9 0.6417(3) 0.25571(13) 0.28957(6) 0.0424(4) Uani d . 1 1 . .
    O O10 0.3429(2) 0.35608(10) 0.33806(5) 0.0281(3) Uani d . 1 1 . .
    O O11 0.2397(3) 0.20076(11) 0.33187(6) 0.0389(4) Uani d . 1 1 . .
    C C1 0.5140(4) 0.50092(16) 0.10202(8) 0.0332(5) Uani d . 1 1 . .
    H H1A 0.4364 0.5605 0.0990 0.040 Uiso calc R 1 1 . .
    H H1B 0.6112 0.5104 0.1292 0.040 Uiso calc R 1 1 . .
    C C2 0.6203(4) 0.48223(18) 0.05223(9) 0.0377(6) Uani d . 1 1 . .
    C C3 0.6762(4) 0.38148(18) 0.04044(9) 0.0370(6) Uani d . 1 1 . .
    C C4 0.6333(4) 0.30630(17) 0.07122(8) 0.0333(5) Uani d . 1 1 . .
    C C5 0.5044(3) 0.32145(15) 0.11842(8) 0.0273(5) Uani d . 1 1 . .
    H H5A 0.5971 0.3306 0.1471 0.033 Uiso calc R 1 1 . .
    C C6 0.3745(4) 0.23359(15) 0.13322(8) 0.0311(5) Uani d . 1 1 . .
    H H6A 0.2654 0.2271 0.1090 0.037 Uiso calc R 1 1 . .
    H H6B 0.4532 0.1742 0.1319 0.037 Uiso calc R 1 1 . .
    C C7 0.2931(3) 0.24785(15) 0.18675(8) 0.0276(5) Uani d . 1 1 . .
    H H7A 0.2018 0.1940 0.1946 0.033 Uiso calc R 1 1 . .
    C C8 0.1859(3) 0.34436(15) 0.19626(8) 0.0237(5) Uani d . 1 1 . .
    C C9 0.2988(3) 0.43333(15) 0.17275(8) 0.0247(5) Uani d . 1 1 . .
    H H9A 0.4203 0.4388 0.1934 0.030 Uiso calc R 1 1 . .
    C C10 0.3752(3) 0.41578(15) 0.11664(8) 0.0256(5) Uani d . 1 1 . .
    C C11 0.1883(4) 0.53042(16) 0.18209(8) 0.0309(5) Uani d . 1 1 . .
    H H11A 0.2859 0.5833 0.1788 0.037 Uiso calc R 1 1 . .
    C C12 0.0966(3) 0.53777(15) 0.23619(8) 0.0293(5) Uani d . 1 1 . .
    H H12A -0.0104 0.5864 0.2352 0.035 Uiso calc R 1 1 . .
    C C13 0.0083(3) 0.44045(16) 0.25471(8) 0.0293(5) Uani d . 1 1 . .
    C C14 0.1578(3) 0.35654(15) 0.25474(8) 0.0236(4) Uani d . 1 1 . .
    H H14A 0.0874 0.2983 0.2671 0.028 Uiso calc R 1 1 . .
    C C15 0.3574(3) 0.35998(15) 0.28264(7) 0.0250(4) Uani d . 1 1 . .
    H H15A 0.4201 0.4225 0.2738 0.030 Uiso calc R 1 1 . .
    C C16 0.4981(4) 0.27969(16) 0.26507(8) 0.0299(5) Uani d . 1 1 . .
    C C18 0.7205(4) 0.2074(2) 0.06165(10) 0.0464(7) Uani d . 1 1 . .
    H H18A 0.7984 0.2089 0.0307 0.070 Uiso calc R 1 1 . .
    H H18B 0.6152 0.1605 0.0580 0.070 Uiso calc R 1 1 . .
    H H18C 0.8038 0.1893 0.0901 0.070 Uiso calc R 1 1 . .
    C C19 0.2138(4) 0.40703(18) 0.07452(8) 0.0340(5) Uani d . 1 1 . .
    H H19A 0.2763 0.3965 0.0418 0.051 Uiso calc R 1 1 . .
    H H19B 0.1371 0.4662 0.0734 0.051 Uiso calc R 1 1 . .
    H H19C 0.1278 0.3530 0.0823 0.051 Uiso calc R 1 1 . .
    C C20 -0.0349(3) 0.34250(16) 0.18165(8) 0.0302(5) Uani d . 1 1 . .
    H H20A -0.0530 0.3637 0.1463 0.036 Uiso calc R 1 1 . .
    H H20B -0.0884 0.2770 0.1852 0.036 Uiso calc R 1 1 . .
    C C21 -0.1136(4) 0.45655(17) 0.30335(9) 0.0355(6) Uani d . 1 1 . .
    C C22 -0.1880(5) 0.4031(3) 0.38682(10) 0.0779(11) Uani d . 1 1 . .
    H H22A -0.1412 0.3565 0.4117 0.117 Uiso calc R 1 1 . .
    H H22B -0.3240 0.3889 0.3783 0.117 Uiso calc R 1 1 . .
    H H22C -0.1790 0.4677 0.4010 0.117 Uiso calc R 1 1 . .
    C C1' 0.2828(3) 0.27079(16) 0.35871(8) 0.0308(5) Uani d . 1 1 . .
    C C2' 0.2793(4) 0.26745(17) 0.41472(8) 0.0365(6) Uani d . 1 1 . .
    H H2'A 0.2646 0.2051 0.4284 0.044 Uiso calc R 1 1 . .
    C C3' 0.2934(4) 0.33837(18) 0.44969(9) 0.0384(6) Uani d . 1 1 . .
    C C4' 0.3105(5) 0.44546(19) 0.43916(10) 0.0527(7) Uani d . 1 1 . .
    H H4'A 0.3144 0.4562 0.4027 0.079 Uiso calc R 1 1 . .
    H H4'B 0.4305 0.4701 0.4545 0.079 Uiso calc R 1 1 . .
    H H4'C 0.1977 0.4788 0.4536 0.079 Uiso calc R 1 1 . .
    C C5' 0.2881(5) 0.3129(2) 0.50613(9) 0.0623(9) Uani d . 1 1 . .
    H H5'A 0.2802 0.2432 0.5100 0.093 Uiso calc R 1 1 . .
    H H5'B 0.1739 0.3427 0.5218 0.093 Uiso calc R 1 1 . .
    H H5'C 0.4070 0.3365 0.5225 0.093 Uiso calc R 1 1 . .
loop_
    _atom_site_aniso_label
    _atom_site_aniso_U_11
    _atom_site_aniso_U_22
    _atom_site_aniso_U_33
    _atom_site_aniso_U_12
    _atom_site_aniso_U_13
    _atom_site_aniso_U_23
    O1 0.0727(14) 0.0511(11) 0.0444(10) -0.0068(11) 0.0227(11) 0.0081(9)
    O2 0.0584(12) 0.0674(13) 0.0396(10) -0.0005(11) 0.0244(9) -0.0064(10)
    O3 0.0530(11) 0.0436(10) 0.0356(9) 0.0246(9) -0.0004(8) 0.0049(7)
    O4 0.0518(10) 0.0336(9) 0.0378(9) -0.0135(9) 0.0035(8) -0.0034(7)
    O5 0.0682(14) 0.0472(11) 0.0805(14) 0.0163(11) 0.0418(12) 0.0069(10)
    O6 0.0322(9) 0.0896(14) 0.0296(8) 0.0093(10) 0.0090(8) 0.0096(9)
    O7 0.0231(7) 0.0424(9) 0.0372(8) 0.0033(7) -0.0018(7) -0.0045(7)
    O8 0.0376(9) 0.0365(8) 0.0308(8) 0.0146(8) -0.0027(8) -0.0025(7)
    O9 0.0359(9) 0.0523(10) 0.0388(9) 0.0117(8) -0.0061(8) 0.0073(8)
    O10 0.0336(8) 0.0287(8) 0.0219(7) -0.0042(7) -0.0026(7) 0.0022(6)
    O11 0.0555(11) 0.0297(8) 0.0314(8) -0.0101(8) -0.0033(8) -0.0006(7)
    C1 0.0356(12) 0.0338(12) 0.0301(11) -0.0011(11) 0.0055(10) -0.0005(9)
    C2 0.0378(13) 0.0440(14) 0.0311(12) -0.0058(12) 0.0058(11) 0.0008(11)
    C3 0.0319(12) 0.0496(15) 0.0295(11) 0.0001(11) 0.0092(10) -0.0069(11)
    C4 0.0285(11) 0.0406(13) 0.0307(11) 0.0020(11) -0.0014(11) -0.0105(11)
    C5 0.0256(11) 0.0306(11) 0.0259(10) 0.0027(10) -0.0019(10) -0.0041(9)
    C6 0.0355(12) 0.0257(11) 0.0321(11) 0.0020(11) 0.0011(11) -0.0056(9)
    C7 0.0275(11) 0.0249(10) 0.0303(11) -0.0003(9) -0.0016(10) -0.0014(9)
    C8 0.0234(11) 0.0241(11) 0.0235(10) -0.0005(9) 0.0000(9) -0.0037(8)
    C9 0.0257(10) 0.0254(10) 0.0230(10) -0.0007(9) -0.0004(9) -0.0014(8)
    C10 0.0239(10) 0.0283(11) 0.0248(11) 0.0021(10) 0.0012(9) -0.0004(9)
    C11 0.0362(12) 0.0241(10) 0.0323(11) 0.0037(10) 0.0055(10) 0.0037(9)
    C12 0.0328(12) 0.0235(11) 0.0316(11) 0.0052(10) 0.0058(10) 0.0007(9)
    C13 0.0266(10) 0.0305(12) 0.0307(11) -0.0006(10) 0.0038(10) -0.0009(9)
    C14 0.0246(10) 0.0229(10) 0.0234(10) -0.0025(9) 0.0009(9) 0.0010(8)
    C15 0.0271(10) 0.0270(10) 0.0209(9) -0.0019(9) -0.0010(9) 0.0042(9)
    C16 0.0308(12) 0.0301(12) 0.0289(11) 0.0009(10) 0.0015(10) 0.0068(9)
    C18 0.0416(14) 0.0490(15) 0.0487(15) 0.0056(13) 0.0082(13) -0.0169(12)
    C19 0.0337(12) 0.0423(13) 0.0260(11) 0.0037(12) -0.0039(10) -0.0007(10)
    C20 0.0257(11) 0.0352(12) 0.0299(11) -0.0013(10) -0.0024(10) -0.0015(9)
    C21 0.0325(12) 0.0319(12) 0.0421(13) -0.0048(11) 0.0101(11) -0.0058(11)
    C22 0.0446(17) 0.157(4) 0.0324(15) 0.009(2) 0.0143(13) 0.0076(19)
    C1' 0.0333(12) 0.0300(12) 0.0291(11) -0.0013(11) 0.0003(10) 0.0034(10)
    C2' 0.0463(14) 0.0349(12) 0.0284(11) 0.0027(12) -0.0004(11) 0.0069(10)
    C3' 0.0368(13) 0.0484(14) 0.0299(12) 0.0042(12) -0.0002(11) -0.0020(11)
    C4' 0.0618(18) 0.0455(15) 0.0508(16) -0.0112(15) 0.0082(15) -0.0182(13)
    C5' 0.081(2) 0.077(2) 0.0292(13) 0.019(2) -0.0019(15) -0.0030(14)
_geom_special_details
;
All e.s.d.'s (except the e.s.d. in the dihedral angle between two l.s. planes)
are estimated using the full covariance matrix. The cell e.s.d.'s are taken
into account individually in the estimation of e.s.d.'s in distances, angles
and torsion angles; correlations between e.s.d.'s in cell parameters are only
used when they are defined by crystal symmetry. An approximate (isotropic)
treatment of cell e.s.d.'s is used for estimating e.s.d.'s involving l.s.
planes.
;
loop_
    _geom_bond_atom_site_label_1
    _geom_bond_atom_site_label_2
    _geom_bond_site_symmetry_2
    _geom_bond_distance
    _geom_bond_publ_flag
    O1 C2 . 1.229(3) ?
    O2 C3 . 1.372(3) ?
    O2 H2A . 0.8200 ?
    O3 C11 . 1.423(3) ?
    O3 H3A . 0.8200 ?
    O4 C12 . 1.418(3) ?
    O4 H4A . 0.8200 ?
    O5 C21 . 1.207(3) ?
    O6 C21 . 1.310(3) ?
    O6 C22 . 1.445(3) ?
    O7 C20 . 1.434(3) ?
    O7 C13 . 1.443(3) ?
    O8 C16 . 1.333(3) ?
    O8 C7 . 1.469(3) ?
    O9 C16 . 1.201(3) ?
    O10 C1' . 1.346(3) ?
    O10 C15 . 1.444(2) ?
    O11 C1' . 1.220(3) ?
    C1 C2 . 1.500(3) ?
    C1 C10 . 1.539(3) ?
    C1 H1A . 0.9700 ?
    C1 H1B . 0.9700 ?
    C2 C3 . 1.461(3) ?
    C3 C4 . 1.334(3) ?
    C4 C18 . 1.495(3) ?
    C4 C5 . 1.516(3) ?
    C5 C6 . 1.534(3) ?
    C5 C10 . 1.556(3) ?
    C5 H5A . 0.9800 ?
    C6 C7 . 1.507(3) ?
    C6 H6A . 0.9700 ?
    C6 H6B . 0.9700 ?
    C7 C8 . 1.524(3) ?
    C7 H7A . 0.9800 ?
    C8 C20 . 1.531(3) ?
    C8 C14 . 1.540(3) ?
    C8 C9 . 1.559(3) ?
    C9 C11 . 1.541(3) ?
    C9 C10 . 1.564(3) ?
    C9 H9A . 0.9800 ?
    C10 C19 . 1.545(3) ?
    C11 C12 . 1.538(3) ?
    C11 H11A . 0.9800 ?
    C12 C13 . 1.535(3) ?
    C12 H12A . 0.9800 ?
    C13 C21 . 1.522(3) ?
    C13 C14 . 1.525(3) ?
    C14 C15 . 1.525(3) ?
    C14 H14A . 0.9800 ?
    C15 C16 . 1.519(3) ?
    C15 H15A . 0.9800 ?
    C18 H18A . 0.9600 ?
    C18 H18B . 0.9600 ?
    C18 H18C . 0.9600 ?
    C19 H19A . 0.9600 ?
    C19 H19B . 0.9600 ?
    C19 H19C . 0.9600 ?
    C20 H20A . 0.9700 ?
    C20 H20B . 0.9700 ?
    C22 H22A . 0.9600 ?
    C22 H22B . 0.9600 ?
    C22 H22C . 0.9600 ?
    C1' C2' . 1.456(3) ?
    C2' C3' . 1.333(3) ?
    C2' H2'A . 0.9300 ?
    C3' C4' . 1.495(4) ?
    C3' C5' . 1.508(3) ?
    C4' H4'A . 0.9600 ?
    C4' H4'B . 0.9600 ?
    C4' H4'C . 0.9600 ?
    C5' H5'A . 0.9600 ?
    C5' H5'B . 0.9600 ?
    C5' H5'C . 0.9600 ?
loop_
    _geom_angle_atom_site_label_1
    _geom_angle_atom_site_label_2
    _geom_angle_atom_site_label_3
    _geom_angle_site_symmetry_1
    _geom_angle_site_symmetry_3
    _geom_angle
    _geom_angle_publ_flag
    C3 O2 H2A . . 109.5 ?
    C11 O3 H3A . . 109.5 ?
    C12 O4 H4A . . 109.5 ?
    C21 O6 C22 . . 116.4(2) ?
    C20 O7 C13 . . 108.99(16) ?
    C16 O8 C7 . . 125.83(17) ?
    C1' O10 C15 . . 116.72(16) ?
    C2 C1 C10 . . 111.86(18) ?
    C2 C1 H1A . . 109.2 ?
    C10 C1 H1A . . 109.2 ?
    C2 C1 H1B . . 109.2 ?
    C10 C1 H1B . . 109.2 ?
    H1A C1 H1B . . 107.9 ?
    O1 C2 C3 . . 118.6(2) ?
    O1 C2 C1 . . 123.6(2) ?
    C3 C2 C1 . . 117.6(2) ?
    C4 C3 O2 . . 122.1(2) ?
    C4 C3 C2 . . 123.1(2) ?
    O2 C3 C2 . . 114.7(2) ?
    C3 C4 C18 . . 120.9(2) ?
    C3 C4 C5 . . 120.2(2) ?
    C18 C4 C5 . . 118.8(2) ?
    C4 C5 C6 . . 114.88(17) ?
    C4 C5 C10 . . 114.09(17) ?
    C6 C5 C10 . . 109.88(17) ?
    C4 C5 H5A . . 105.7 ?
    C6 C5 H5A . . 105.7 ?
    C10 C5 H5A . . 105.7 ?
    C7 C6 C5 . . 109.64(17) ?
    C7 C6 H6A . . 109.7 ?
    C5 C6 H6A . . 109.7 ?
    C7 C6 H6B . . 109.7 ?
    C5 C6 H6B . . 109.7 ?
    H6A C6 H6B . . 108.2 ?
    O8 C7 C6 . . 102.92(17) ?
    O8 C7 C8 . . 111.71(16) ?
    C6 C7 C8 . . 115.66(18) ?
    O8 C7 H7A . . 108.8 ?
    C6 C7 H7A . . 108.8 ?
    C8 C7 H7A . . 108.8 ?
    C7 C8 C20 . . 113.77(18) ?
    C7 C8 C14 . . 108.16(17) ?
    C20 C8 C14 . . 97.32(17) ?
    C7 C8 C9 . . 112.53(17) ?
    C20 C8 C9 . . 112.77(17) ?
    C14 C8 C9 . . 111.21(16) ?
    C11 C9 C8 . . 112.15(17) ?
    C11 C9 C10 . . 115.92(17) ?
    C8 C9 C10 . . 113.89(16) ?
    C11 C9 H9A . . 104.5 ?
    C8 C9 H9A . . 104.5 ?
    C10 C9 H9A . . 104.5 ?
    C1 C10 C19 . . 107.97(17) ?
    C1 C10 C5 . . 107.28(17) ?
    C19 C10 C5 . . 110.36(17) ?
    C1 C10 C9 . . 108.21(17) ?
    C19 C10 C9 . . 116.26(18) ?
    C5 C10 C9 . . 106.41(16) ?
    O3 C11 C12 . . 110.70(18) ?
    O3 C11 C9 . . 110.37(17) ?
    C12 C11 C9 . . 113.15(17) ?
    O3 C11 H11A . . 107.5 ?
    C12 C11 H11A . . 107.5 ?
    C9 C11 H11A . . 107.5 ?
    O4 C12 C13 . . 106.15(17) ?
    O4 C12 C11 . . 113.04(18) ?
    C13 C12 C11 . . 112.62(17) ?
    O4 C12 H12A . . 108.3 ?
    C13 C12 H12A . . 108.3 ?
    C11 C12 H12A . . 108.3 ?
    O7 C13 C21 . . 105.32(18) ?
    O7 C13 C14 . . 101.70(16) ?
    C21 C13 C14 . . 117.56(19) ?
    O7 C13 C12 . . 107.57(17) ?
    C21 C13 C12 . . 110.05(18) ?
    C14 C13 C12 . . 113.48(18) ?
    C15 C14 C13 . . 123.77(18) ?
    C15 C14 C8 . . 111.37(17) ?
    C13 C14 C8 . . 99.31(16) ?
    C15 C14 H14A . . 107.1 ?
    C13 C14 H14A . . 107.1 ?
    C8 C14 H14A . . 107.1 ?
    O10 C15 C16 . . 108.35(16) ?
    O10 C15 C14 . . 114.43(17) ?
    C16 C15 C14 . . 112.44(17) ?
    O10 C15 H15A . . 107.1 ?
    C16 C15 H15A . . 107.1 ?
    C14 C15 H15A . . 107.1 ?
    O9 C16 O8 . . 117.8(2) ?
    O9 C16 C15 . . 122.5(2) ?
    O8 C16 C15 . . 119.52(18) ?
    C4 C18 H18A . . 109.5 ?
    C4 C18 H18B . . 109.5 ?
    H18A C18 H18B . . 109.5 ?
    C4 C18 H18C . . 109.5 ?
    H18A C18 H18C . . 109.5 ?
    H18B C18 H18C . . 109.5 ?
    C10 C19 H19A . . 109.5 ?
    C10 C19 H19B . . 109.5 ?
    H19A C19 H19B . . 109.5 ?
    C10 C19 H19C . . 109.5 ?
    H19A C19 H19C . . 109.5 ?
    H19B C19 H19C . . 109.5 ?
    O7 C20 C8 . . 106.08(17) ?
    O7 C20 H20A . . 110.5 ?
    C8 C20 H20A . . 110.5 ?
    O7 C20 H20B . . 110.5 ?
    C8 C20 H20B . . 110.5 ?
    H20A C20 H20B . . 108.7 ?
    O5 C21 O6 . . 124.2(2) ?
    O5 C21 C13 . . 122.1(2) ?
    O6 C21 C13 . . 113.6(2) ?
    O6 C22 H22A . . 109.5 ?
    O6 C22 H22B . . 109.5 ?
    H22A C22 H22B . . 109.5 ?
    O6 C22 H22C . . 109.5 ?
    H22A C22 H22C . . 109.5 ?
    H22B C22 H22C . . 109.5 ?
    O11 C1' O10 . . 121.61(19) ?
    O11 C1' C2' . . 122.9(2) ?
    O10 C1' C2' . . 115.5(2) ?
    C3' C2' C1' . . 131.1(2) ?
    C3' C2' H2'A . . 114.4 ?
    C1' C2' H2'A . . 114.4 ?
    C2' C3' C4' . . 126.4(2) ?
    C2' C3' C5' . . 119.6(2) ?
    C4' C3' C5' . . 114.0(2) ?
    C3' C4' H4'A . . 109.5 ?
    C3' C4' H4'B . . 109.5 ?
    H4'A C4' H4'B . . 109.5 ?
    C3' C4' H4'C . . 109.5 ?
    H4'A C4' H4'C . . 109.5 ?
    H4'B C4' H4'C . . 109.5 ?
    C3' C5' H5'A . . 109.5 ?
    C3' C5' H5'B . . 109.5 ?
    H5'A C5' H5'B . . 109.5 ?
    C3' C5' H5'C . . 109.5 ?
    H5'A C5' H5'C . . 109.5 ?
    H5'B C5' H5'C . . 109.5 ?
loop_
    _geom_torsion_atom_site_label_1
    _geom_torsion_atom_site_label_2
    _geom_torsion_atom_site_label_3
    _geom_torsion_atom_site_label_4
    _geom_torsion_site_symmetry_1
    _geom_torsion_site_symmetry_2
    _geom_torsion_site_symmetry_3
    _geom_torsion_site_symmetry_4
    _geom_torsion
    _geom_torsion_publ_flag
    C10 C1 C2 O1 . . . . 149.1(2) ?
    C10 C1 C2 C3 . . . . -34.3(3) ?
    O1 C2 C3 C4 . . . . 178.2(2) ?
    C1 C2 C3 C4 . . . . 1.5(4) ?
    O1 C2 C3 O2 . . . . 1.5(4) ?
    C1 C2 C3 O2 . . . . -175.2(2) ?
    O2 C3 C4 C18 . . . . 6.0(4) ?
    C2 C3 C4 C18 . . . . -170.5(2) ?
    O2 C3 C4 C5 . . . . -177.6(2) ?
    C2 C3 C4 C5 . . . . 6.0(4) ?
    C3 C4 C5 C6 . . . . 148.1(2) ?
    C18 C4 C5 C6 . . . . -35.4(3) ?
    C3 C4 C5 C10 . . . . 19.9(3) ?
    C18 C4 C5 C10 . . . . -163.6(2) ?
    C4 C5 C6 C7 . . . . 166.34(18) ?
    C10 C5 C6 C7 . . . . -63.4(2) ?
    C16 O8 C7 C6 . . . . 152.39(19) ?
    C16 O8 C7 C8 . . . . 27.7(3) ?
    C5 C6 C7 O8 . . . . -69.4(2) ?
    C5 C6 C7 C8 . . . . 52.7(3) ?
    O8 C7 C8 C20 . . . . -156.51(17) ?
    C6 C7 C8 C20 . . . . 86.2(2) ?
    O8 C7 C8 C14 . . . . -49.6(2) ?
    C6 C7 C8 C14 . . . . -166.86(19) ?
    O8 C7 C8 C9 . . . . 73.7(2) ?
    C6 C7 C8 C9 . . . . -43.6(2) ?
    C7 C8 C9 C11 . . . . 179.43(18) ?
    C20 C8 C9 C11 . . . . 49.1(2) ?
    C14 C8 C9 C11 . . . . -59.0(2) ?
    C7 C8 C9 C10 . . . . 45.3(2) ?
    C20 C8 C9 C10 . . . . -85.0(2) ?
    C14 C8 C9 C10 . . . . 166.82(17) ?
    C2 C1 C10 C19 . . . . -62.7(2) ?
    C2 C1 C10 C5 . . . . 56.3(2) ?
    C2 C1 C10 C9 . . . . 170.74(19) ?
    C4 C5 C10 C1 . . . . -49.7(2) ?
    C6 C5 C10 C1 . . . . 179.60(17) ?
    C4 C5 C10 C19 . . . . 67.7(2) ?
    C6 C5 C10 C19 . . . . -63.0(2) ?
    C4 C5 C10 C9 . . . . -165.37(18) ?
    C6 C5 C10 C9 . . . . 64.0(2) ?
    C11 C9 C10 C1 . . . . 57.6(2) ?
    C8 C9 C10 C1 . . . . -170.06(18) ?
    C11 C9 C10 C19 . . . . -64.1(3) ?
    C8 C9 C10 C19 . . . . 68.3(2) ?
    C11 C9 C10 C5 . . . . 172.60(18) ?
    C8 C9 C10 C5 . . . . -55.0(2) ?
    C8 C9 C11 O3 . . . . -84.4(2) ?
    C10 C9 C11 O3 . . . . 48.7(2) ?
    C8 C9 C11 C12 . . . . 40.2(2) ?
    C10 C9 C11 C12 . . . . 173.40(18) ?
    O3 C11 C12 O4 . . . . -153.84(17) ?
    C9 C11 C12 O4 . . . . 81.7(2) ?
    O3 C11 C12 C13 . . . . 85.9(2) ?
    C9 C11 C12 C13 . . . . -38.6(3) ?
    C20 O7 C13 C21 . . . . -148.07(18) ?
    C20 O7 C13 C14 . . . . -24.9(2) ?
    C20 O7 C13 C12 . . . . 94.6(2) ?
    O4 C12 C13 O7 . . . . -179.23(16) ?
    C11 C12 C13 O7 . . . . -55.0(2) ?
    O4 C12 C13 C21 . . . . 66.5(2) ?
    C11 C12 C13 C21 . . . . -169.28(19) ?
    O4 C12 C13 C14 . . . . -67.5(2) ?
    C11 C12 C13 C14 . . . . 56.6(2) ?
    O7 C13 C14 C15 . . . . 170.06(18) ?
    C21 C13 C14 C15 . . . . -75.6(3) ?
    C12 C13 C14 C15 . . . . 54.8(3) ?
    O7 C13 C14 C8 . . . . 46.42(19) ?
    C21 C13 C14 C8 . . . . 160.78(19) ?
    C12 C13 C14 C8 . . . . -68.8(2) ?
    C7 C8 C14 C15 . . . . 61.3(2) ?
    C20 C8 C14 C15 . . . . 179.31(17) ?
    C9 C8 C14 C15 . . . . -62.8(2) ?
    C7 C8 C14 C13 . . . . -166.73(17) ?
    C20 C8 C14 C13 . . . . -48.70(19) ?
    C9 C8 C14 C13 . . . . 69.2(2) ?
    C1' O10 C15 C16 . . . . -57.0(2) ?
    C1' O10 C15 C14 . . . . 69.3(2) ?
    C13 C14 C15 O10 . . . . 71.0(3) ?
    C8 C14 C15 O10 . . . . -170.89(16) ?
    C13 C14 C15 C16 . . . . -164.80(18) ?
    C8 C14 C15 C16 . . . . -46.7(2) ?
    C7 O8 C16 O9 . . . . 171.5(2) ?
    C7 O8 C16 C15 . . . . -13.0(3) ?
    O10 C15 C16 O9 . . . . -35.3(3) ?
    C14 C15 C16 O9 . . . . -162.7(2) ?
    O10 C15 C16 O8 . . . . 149.45(18) ?
    C14 C15 C16 O8 . . . . 22.0(3) ?
    C13 O7 C20 C8 . . . . -6.9(2) ?
    C7 C8 C20 O7 . . . . 148.59(17) ?
    C14 C8 C20 O7 . . . . 35.0(2) ?
    C9 C8 C20 O7 . . . . -81.7(2) ?
    C22 O6 C21 O5 . . . . 0.9(4) ?
    C22 O6 C21 C13 . . . . -175.2(2) ?
    O7 C13 C21 O5 . . . . -61.0(3) ?
    C14 C13 C21 O5 . . . . -173.3(2) ?
    C12 C13 C21 O5 . . . . 54.7(3) ?
    O7 C13 C21 O6 . . . . 115.2(2) ?
    C14 C13 C21 O6 . . . . 2.8(3) ?
    C12 C13 C21 O6 . . . . -129.1(2) ?
    C15 O10 C1' O11 . . . . -1.1(3) ?
    C15 O10 C1' C2' . . . . 177.03(19) ?
    O11 C1' C2' C3' . . . . -169.2(3) ?
    O10 C1' C2' C3' . . . . 12.7(4) ?
    C1' C2' C3' C4' . . . . 2.3(5) ?
    C1' C2' C3' C5' . . . . -179.0(3) ?
loop_
    _geom_hbond_atom_site_label_D
    _geom_hbond_atom_site_label_H
    _geom_hbond_atom_site_label_A
    _geom_hbond_site_symmetry_A
    _geom_hbond_distance_DH
    _geom_hbond_distance_HA
    _geom_hbond_distance_DA
    _geom_hbond_angle_DHA
    O2 H2A O1 . 0.82 2.17 2.629(3) 115.7
    O3 H3A O11 3_555 0.82 2.09 2.911(2) 172.6
    O4 H4A O9 3_655 0.82 2.41 3.180(2) 156.5
    O4 H4A O8 3_655 0.82 2.33 3.066(2) 148.9
    C11 H11A O9 3_655 0.98 2.54 3.368(4) 141.6
    C5' H5'B O1 2_565 0.96 2.76 3.650(3) 154.6
data_global
_journal_date_recd_electronic     2012-04-01
_journal_date_accepted     2012-04-25
_journal_name_full     'Acta Crystallographica, Section E'
_journal_year     2012
_journal_volume     68
_journal_issue      6
_journal_page_first     o1592
_journal_page_last     o1593
_journal_paper_category     QO
_journal_paper_doi     10.1107/S1600536812018582
_journal_coeditor_code     VM2168
_publ_contact_author_name     'Ren-Wang,Jiang'
_publ_contact_author_address
;
Guangdong Province Key Laboratory of Pharmacodynamic Constituents of
Traditional Chinese Medicine and New Drugs Research
Institute of Traditional Chinese Medicine and Natural Products
Jinan University
Guangzhou 510632
People's Republic of China
;
_publ_contact_author_email     'trwjiang@jnu.edu.cn'
_publ_contact_author_fax     '8620-85221559'
_publ_contact_author_phone     '8620-85221016'
_publ_section_title
;
Brusatol
;
loop_
    _publ_author_name
    _publ_author_address
    'Hu, Shu-Zhi'
;
Guangdong Province Key Laboratory of Pharmacodynamic Constituents of
Traditional Chinese Medicine and New Drugs Research
Institute of Traditional Chinese Medicine and Natural Products
Jinan University
Guangzhou 510632
People's Republic of China
;
    'Jin, Lu'
;
Guangdong Province Key Laboratory of Pharmacodynamic Constituents of
Traditional Chinese Medicine and New Drugs Research
Institute of Traditional Chinese Medicine and Natural Products
Jinan University
Guangzhou 510632
People's Republic of China
;
    'Yu, Tong'
;
Guangdong Province Key Laboratory of Pharmacodynamic Constituents of
Traditional Chinese Medicine and New Drugs Research
Institute of Traditional Chinese Medicine and Natural Products
Jinan University
Guangzhou 510632
People's Republic of China
;
    'Tian, Hai-Yan'
;
Guangdong Province Key Laboratory of Pharmacodynamic Constituents of
Traditional Chinese Medicine and New Drugs Research
Institute of Traditional Chinese Medicine and Natural Products
Jinan University
Guangzhou 510632
People's Republic of China
;
    'Jiang, Ren-Wang'
;
Guangdong Province Key Laboratory of Pharmacodynamic Constituents of
Traditional Chinese Medicine and New Drugs Research
Institute of Traditional Chinese Medicine and Natural Products
Jinan University
Guangzhou 510632
People's Republic of China
;
