# Supplementary material for: Brusatol
Source: Acta Crystallogr Sect E Struct Rep Online. 2012 May 2;68(Pt 6):o1592–3. doi: 10.1107/S1600536812018582 (PMC3379203; doi:10.1107/S1600536812018582)
Supplement: Supplementary file 2 [file e-68-o1592-Isup2.hkl]

# 
# h,k,l, Fc-squared, Fo-squared, sigma(Fo-squared) and status flag 
# 
data_I
_shelx_title ' hu2 in P2(1)2(1)2(1)' 
_shelx_refln_list_code          4 
_shelx_F_calc_maximum      116.42 
_exptl_crystal_F_000      1104.00 
_reflns_d_resolution_high  0.8680 
 
loop_ 
 _symmetry_equiv_pos_as_xyz 
 'x, y, z' 
 '-x+1/2, -y, z+1/2' 
 '-x, y+1/2, -z+1/2' 
 'x+1/2, -y+1/2, -z' 
 
_cell_length_a     6.7162 
_cell_length_b    13.6796 
_cell_length_c    25.9859 
_cell_angle_alpha  90.000 
_cell_angle_beta   90.000 
_cell_angle_gamma  90.000 
 
_shelx_F_squared_multiplier     1.000 
 
loop_ 
 _refln_index_h 
 _refln_index_k 
 _refln_index_l 
 _refln_F_squared_calc 
 _refln_F_squared_meas 
 _refln_F_squared_sigma 
 _refln_observed_status 
   4   0   0      601.34      580.97     16.91 o 
   6   0   0      918.08      867.47     28.57 o 
   1   1   0     1713.13     1598.83     21.30 o 
   2   1   0     7262.36     6921.52     72.35 o 
   3   1   0      845.37      966.11     15.54 o 
   4   1   0        0.05       -0.03      2.10 o 
   5   1   0        0.18       -0.26      2.08 o 
   6   1   0      460.83      446.34     18.13 o 
   7   1   0       56.60       52.43      6.66 o 
   0   2   0        1.79        0.18      0.91 o 
   1   2   0       10.62       12.69      0.99 o 
   2   2   0      734.27      753.11      9.02 o 
   3   2   0      246.19      264.03      9.57 o 
   4   2   0      374.84      316.67     12.74 o 
   5   2   0       30.79       34.18      3.35 o 
   6   2   0       57.96       58.62      5.67 o 
   7   2   0       54.33       66.36      6.90 o 
   1   3   0     2267.79     2126.93     42.34 o 
   2   3   0    11744.46    12406.79    158.22 o 
   3   3   0      565.34      562.77     16.46 o 
   4   3   0       29.32       19.89      4.81 o 
   5   3   0      787.41      733.82     14.17 o 
   6   3   0      312.88      299.41      8.61 o 
   7   3   0        5.96        9.96      4.17 o 
   0   4   0     1802.06     1722.90     34.43 o 
   1   4   0      265.60      236.17      8.38 o 
   2   4   0      324.10      357.43     11.87 o 
   3   4   0       65.50       49.31      4.67 o 
   4   4   0     1278.02     1197.37     22.25 o 
   5   4   0       40.79       43.66      4.84 o 
   6   4   0      142.78      135.69      7.57 o 
   7   4   0      254.67      286.98     13.12 o 
   1   5   0      360.22      382.31     11.93 o 
   2   5   0     3617.95     3687.62     73.71 o 
   3   5   0        3.43        1.32      2.77 o 
   4   5   0      173.19      179.33      7.18 o 
   5   5   0        1.78        3.99      3.05 o 
   6   5   0      183.17      193.59      8.75 o 
   7   5   0       59.99       68.22      6.77 o 
   0   6   0     2275.77     2108.75     43.31 o 
   1   6   0     1506.11     1485.34     33.60 o 
   2   6   0      105.42       76.49      5.96 o 
   3   6   0       38.72       49.60      5.30 o 
   4   6   0       15.22       18.71      4.70 o 
   5   6   0      319.87      270.12     13.90 o 
   6   6   0       83.35       72.08      5.42 o 
   7   6   0      154.46      128.28      8.47 o 
   1   7   0      121.05       93.40      6.18 o 
   2   7   0        0.18        3.39      2.44 o 
   3   7   0     1032.52     1049.70     35.56 o 
   4   7   0       18.55       19.15      4.68 o 
   5   7   0     1646.69     1676.35     48.56 o 
   6   7   0        6.24        7.20      5.16 o 
   0   8   0        1.08        0.49      1.89 o 
   1   8   0      404.92      393.11     14.35 o 
   2   8   0        0.90        2.92      2.12 o 
   3   8   0       32.95       32.60      5.54 o 
   4   8   0      188.61      166.51     11.28 o 
   5   8   0       91.50      113.02     10.85 o 
   6   8   0       85.10       86.78      8.44 o 
   1   9   0     2770.37     2774.09     43.36 o 
   2   9   0      169.99      172.71      7.55 o 
   3   9   0       31.21       31.73      6.50 o 
   4   9   0       10.02        3.17      4.29 o 
   5   9   0        0.09       -3.57      5.13 o 
   6   9   0      221.78      248.29     13.35 o 
   0  10   0     2361.10     2349.32     54.48 o 
   1  10   0       14.19       23.83      5.17 o 
   2  10   0        0.64        4.08      3.56 o 
   3  10   0        1.88        3.38      2.82 o 
   4  10   0       92.49       96.91      9.17 o 
   5  10   0       43.48       34.94      6.43 o 
   1  11   0      430.19      436.87     19.10 o 
   2  11   0      291.15      271.85     15.58 o 
   3  11   0        2.47        0.61      3.10 o 
   4  11   0      101.72      100.20      9.22 o 
   5  11   0        0.03        1.64      3.68 o 
   0  12   0        6.50        4.22      4.09 o 
   1  12   0      125.48      124.08      8.92 o 
   2  12   0       43.34       46.56      5.22 o 
   3  12   0      113.14      112.95      7.08 o 
   4  12   0       13.25       11.35      3.73 o 
   1  13   0      712.87      685.81     14.73 o 
   2  13   0       26.67       31.71      4.32 o 
   3  13   0      306.83      304.85     10.80 o 
   4  13   0        3.92        7.94      3.22 o 
   0  14   0       41.64       36.24      6.69 o 
   1  14   0       33.52       20.60      4.30 o 
   2  14   0       77.01       79.62      5.49 o 
   3  14   0        0.64       -3.67      3.81 o 
   1  15   0        1.82       -5.23      5.23 o 
   2  15   0        0.35       -3.45      3.45 o 
   1   0   1       13.04       10.60      0.88 o 
   2   0   1    12623.78    12889.38    189.26 o 
   3   0   1      374.73      354.65     16.65 o 
   4   0   1     1380.91     1396.94     22.82 o 
   5   0   1      294.99      322.22     10.75 o 
   6   0   1      302.81      286.07     11.80 o 
   7   0   1      170.49      171.09     10.57 o 
  -7   1   1      157.86      145.12     10.11 o 
  -6   1   1      168.66      175.06      8.31 o 
  -5   1   1      195.85      202.19      8.50 o 
  -4   1   1       35.62       31.44      4.04 o 
  -3   1   1     2078.31     2120.03     66.14 o 
  -2   1   1     1866.65     1995.56     27.23 o 
  -1   1   1     7323.19     7271.69    131.30 o 
   0   1   1      206.54      183.99      6.90 o 
   1   1   1     7324.16     6742.88    118.98 o 
   2   1   1     1858.01     1890.12     20.98 o 
   3   1   1     2076.81     2100.88     35.72 o 
   4   1   1       34.93       33.65      3.84 o 
   5   1   1      192.73      207.91      8.75 o 
   6   1   1      170.57      167.20      8.21 o 
  -7   2   1       83.28      107.43      8.62 o 
  -6   2   1      887.56      857.90     58.63 o 
  -5   2   1      198.68      199.53      9.00 o 
  -4   2   1     1869.03     1783.70     41.51 o 
  -3   2   1      100.46      111.09      5.67 o 
  -2   2   1     2005.74     2047.91     28.06 o 
   2   2   1     2010.76     1998.10     27.75 o 
   3   2   1       99.22      101.22      3.57 o 
   5   2   1      200.00      185.81      6.61 o 
   6   2   1      882.59      865.52     16.10 o 
  -7   3   1       61.98       60.51      6.70 o 
  -6   3   1       89.16      103.57      7.79 o 
  -5   3   1     1200.81     1154.78     19.18 o 
  -4   3   1      278.00      242.27      8.40 o 
  -3   3   1     1361.90     1455.44     32.89 o 
  -2   3   1     3372.89     3433.45     67.02 o 
  -1   3   1     5003.89     4692.41     87.79 o 
   0   3   1       83.52       83.02      7.42 o 
   1   3   1     4994.05     4706.08     88.26 o 
   2   3   1     3365.89     3428.13     57.42 o 
   3   3   1     1367.30     1489.91     34.15 o 
   4   3   1      276.72      282.72     12.91 o 
   5   3   1     1199.31     1176.71     23.24 o 
   6   3   1       89.72      110.82      5.93 o 
  -7   4   1        0.47        6.85      3.68 o 
  -6   4   1       59.32       68.08      5.72 o 
  -5   4   1      377.69      372.02     16.81 o 
  -4   4   1      226.95      191.38      5.96 o 
  -3   4   1       30.50       21.55      3.48 o 
  -2   4   1       39.11       36.62      3.76 o 
  -1   4   1     7512.41     7545.13    139.46 o 
   0   4   1      629.96      578.87      9.80 o 
   1   4   1     7524.58     7734.40    143.17 o 
   2   4   1       38.25       33.41      4.07 o 
   3   4   1       30.38       24.79      3.85 o 
   4   4   1      223.75      208.19     13.03 o 
   5   4   1      382.07      359.54     12.14 o 
   6   4   1       60.00       57.24      5.28 o 
  -7   5   1      150.92      168.65      9.28 o 
  -6   5   1      153.83      140.73      7.67 o 
  -5   5   1     1087.65     1098.50     24.12 o 
  -4   5   1      269.26      284.09     11.56 o 
  -3   5   1      638.28      653.38     19.73 o 
  -2   5   1     3617.46     3692.54     73.89 o 
  -1   5   1     1695.27     1677.05     36.07 o 
   0   5   1     2534.93     2496.05     37.77 o 
   1   5   1     1689.62     1784.68     38.04 o 
   2   5   1     3610.74     3774.76     75.56 o 
   3   5   1      633.84      642.15     19.71 o 
   4   5   1      267.61      279.97     14.04 o 
   5   5   1     1084.63     1096.67     23.73 o 
   6   5   1      154.22      129.12      7.31 o 
   7   5   1      151.32      124.64      8.72 o 
  -6   6   1      164.29      176.71      8.15 o 
  -5   6   1      202.08      226.12     12.67 o 
  -4   6   1       56.85       62.18      4.43 o 
  -3   6   1      628.71      686.53     21.22 o 
  -2   6   1     2456.15     2620.54     55.73 o 
  -1   6   1      256.52      217.89      9.05 o 
   0   6   1     7864.46     7865.90    103.11 o 
   1   6   1      261.38      232.77      9.35 o 
   2   6   1     2461.80     2593.38     55.31 o 
   3   6   1      640.69      658.32     20.79 o 
   4   6   1       58.93       74.33      4.71 o 
   5   6   1      200.14      202.59      8.93 o 
   6   6   1      162.81      163.92      7.64 o 
   7   6   1       37.96       28.40      5.00 o 
  -6   7   1       13.09       13.57      2.82 o 
  -4   7   1      262.34      247.55     13.04 o 
  -3   7   1      299.71      304.99     11.55 o 
  -2   7   1      812.26      858.55     24.31 o 
  -1   7   1        2.47        2.51      2.44 o 
   0   7   1     1560.20     1482.80     23.38 o 
   1   7   1        2.56        2.54      2.21 o 
   2   7   1      805.10      832.90     23.77 o 
   3   7   1      302.65      297.41      9.72 o 
   4   7   1      260.75      234.19     12.76 o 
   5   7   1      107.84      110.27     11.10 o 
   6   7   1       13.83       13.45      4.82 o 
  -6   8   1       58.21       54.60      7.56 o 
  -4   8   1       39.66       27.74      5.52 o 
  -3   8   1       23.00       39.67      5.73 o 
  -2   8   1      144.80      126.14      9.64 o 
  -1   8   1     2161.24     2165.08     48.14 o 
   0   8   1       20.61       20.21      3.04 o 
   1   8   1     2154.27     2118.47     47.08 o 
   2   8   1      144.95      132.22      6.18 o 
   3   8   1       22.65        8.98      4.25 o 
   4   8   1       40.39       19.83      5.42 o 
   5   8   1       93.52       95.41     10.43 o 
   6   8   1       58.99       62.71      7.82 o 
  -6   9   1       50.92       49.72      6.95 o 
  -5   9   1       78.18       77.53      9.10 o 
  -4   9   1       54.55       60.48      7.84 o 
  -3   9   1      115.13      107.77      9.46 o 
  -2   9   1        1.50        4.32      2.59 o 
  -1   9   1      537.30      571.98     13.81 o 
   0   9   1      379.34      346.94     10.63 o 
   1   9   1      538.79      586.06     15.42 o 
   2   9   1        1.35       -2.19      2.19 o 
   3   9   1      117.80      108.75     12.42 o 
   4   9   1       53.52       42.74      6.87 o 
   5   9   1       76.96       69.74      8.62 o 
   6   9   1       50.39       47.83      6.71 o 
  -5  10   1        3.89        8.52      4.45 o 
  -4  10   1       38.97       38.60      6.64 o 
  -3  10   1      492.81      486.36     21.29 o 
  -2  10   1      138.78      129.39     10.44 o 
  -1  10   1      619.69      657.21     23.18 o 
   0  10   1      350.73      328.72     10.36 o 
   1  10   1      629.58      642.07     15.34 o 
   2  10   1      137.96      131.06     10.23 o 
   3  10   1      491.84      499.69     14.82 o 
   4  10   1       38.76       30.89      5.72 o 
   5  10   1        3.86        2.13      4.96 o 
  -5  11   1      197.37      221.56     12.50 o 
  -4  11   1      144.34      133.62     10.57 o 
  -3  11   1       72.03       71.41      5.90 o 
  -2  11   1      202.12      208.62     13.44 o 
  -1  11   1      701.92      699.31     25.26 o 
   0  11   1       51.05       39.94      4.34 o 
   1  11   1      714.30      699.77     25.11 o 
   2  11   1      203.79      209.16      9.64 o 
   3  11   1       72.97       89.12      6.45 o 
   4  11   1      145.41      118.74     10.09 o 
   5  11   1      197.27      203.92     12.12 o 
  -3  12   1        8.65        9.18      5.93 o 
  -2  12   1      423.56      408.11     13.71 o 
  -1  12   1      344.52      366.26     13.54 o 
   0  12   1      800.18      771.42     15.25 o 
   1  12   1      344.68      353.05     12.66 o 
   2  12   1      421.80      421.56     13.98 o 
   3  12   1        8.12       11.77      3.74 o 
   4  12   1       29.47       39.45      5.16 o 
  -4  13   1       16.20       18.28      4.26 o 
  -3  13   1      244.78      230.07      9.37 o 
  -2  13   1       26.12       23.85      3.98 o 
  -1  13   1       95.98       89.78      7.29 o 
   0  13   1      209.91      197.14      6.29 o 
   1  13   1       96.37       84.59      7.44 o 
   2  13   1       25.98       23.07      6.21 o 
   3  13   1      243.65      244.57      9.66 o 
   4  13   1       16.11       11.57      3.56 o 
  -3  14   1       29.58       14.71      4.65 o 
  -2  14   1       90.00       89.47      5.81 o 
  -1  14   1       94.28       91.99      5.07 o 
   0  14   1      122.06      125.22     11.35 o 
   1  14   1       94.92       85.76      4.91 o 
   2  14   1       90.62      100.33      7.73 o 
   3  14   1       29.83       29.35      6.26 o 
  -2  15   1       59.07       64.53      6.44 o 
  -1  15   1      226.49      244.91     16.62 o 
   0  15   1       36.57       37.52      4.12 o 
   1  15   1      228.07      251.07      7.87 o 
   2  15   1       59.18       57.62      5.94 o 
   1   0   2        3.79        9.64      0.71 o 
   2   0   2     6877.29     6723.40     70.71 o 
   3   0   2     1362.32     1346.64     20.85 o 
   4   0   2        0.91        2.12      2.12 o 
   5   0   2       29.58       28.91      3.01 o 
   6   0   2       75.76       73.53      5.91 o 
   7   0   2        3.88        8.35      3.81 o 
  -7   1   2       81.13       90.39      8.54 o 
  -6   1   2      131.00      117.50     12.91 o 
  -5   1   2      261.26      232.01      9.02 o 
  -4   1   2      876.62      908.56     24.32 o 
  -3   1   2      639.85      632.44     11.30 o 
  -2   1   2     2708.02     2473.11     47.42 o 
  -1   1   2     5361.00     5191.94     94.30 o 
   0   1   2     4353.67     4354.48     78.00 o 
   1   1   2     5352.36     5002.55     64.44 o 
   2   1   2     2706.62     2555.24     34.95 o 
   3   1   2      645.20      641.43     11.68 o 
   5   1   2      260.57      266.10      7.80 o 
   6   1   2      132.24      127.88     11.53 o 
   7   1   2       78.17       92.35      7.75 o 
  -7   2   2       77.15       85.04      7.98 o 
  -6   2   2      461.13      446.58     31.78 o 
  -5   2   2      505.51      493.91     14.35 o 
  -4   2   2      720.23      659.70     20.34 o 
  -3   2   2     1063.46      995.42     22.76 o 
  -2   2   2     4546.18     4437.24     58.08 o 
  -1   2   2     8306.10     8357.58    151.60 o 
   0   2   2       42.07       59.70      2.61 o 
   1   2   2     8304.31     8353.71    106.92 o 
   2   2   2     4553.10     4296.88     56.82 o 
   3   2   2     1054.80     1022.70     16.62 o 
   5   2   2      498.92      475.04     10.94 o 
   6   2   2      461.66      454.10     10.96 o 
  -7   3   2       52.22       48.28      6.39 o 
  -6   3   2      286.33      296.71     16.11 o 
  -5   3   2      590.09      544.80     17.33 o 
  -4   3   2      181.55      153.27     11.11 o 
  -3   3   2       78.58       78.85      5.23 o 
  -2   3   2     2350.48     2305.76     46.69 o 
  -1   3   2      737.78      677.81     15.17 o 
   0   3   2     1539.04     1322.70     46.11 o 
   1   3   2      741.39      683.04     10.75 o 
   2   3   2     2331.81     2259.76     31.46 o 
   3   3   2       79.02       84.25      5.84 o 
   4   3   2      182.40      161.07      5.43 o 
   5   3   2      585.77      535.58     11.72 o 
   6   3   2      288.80      281.42      8.41 o 
  -7   4   2      256.08      274.42     12.85 o 
  -6   4   2       19.03       14.06      3.83 o 
  -5   4   2      423.19      418.20     13.97 o 
  -4   4   2     1206.99     1274.63     24.30 o 
  -3   4   2      840.00      840.65     22.46 o 
  -2   4   2     1777.82     1981.30     41.92 o 
  -1   4   2       93.54      123.39     16.97 o 
   0   4   2     1935.48     1713.43     24.44 o 
   1   4   2       97.09      101.09      5.29 o 
   2   4   2     1774.72     1964.67     42.22 o 
   3   4   2      839.43      845.26     23.27 o 
   4   4   2     1202.66     1253.57     22.99 o 
   5   4   2      423.88      412.57     12.96 o 
   6   4   2       19.24       18.95      3.66 o 
   7   4   2      255.41      252.77     12.44 o 
  -7   5   2       23.81       20.53      3.99 o 
  -6   5   2      215.61      216.33      9.41 o 
  -5   5   2      279.52      287.47     15.10 o 
  -4   5   2       43.36       34.18      3.88 o 
  -3   5   2     2606.27     2736.68     58.45 o 
  -2   5   2     2058.60     2167.88     46.45 o 
  -1   5   2     5331.63     5188.29     68.44 o 
   0   5   2       90.02       71.14      2.96 o 
   1   5   2     5329.29     5353.74    102.05 o 
   2   5   2     2047.99     2118.87     46.08 o 
   3   5   2     2621.71     2640.50     57.43 o 
   4   5   2       45.30       28.94      3.20 o 
   5   5   2      278.07      278.93     21.63 o 
   6   5   2      219.51      235.58      9.40 o 
   7   5   2       23.59       13.05      4.09 o 
  -6   6   2      141.99      132.81      7.20 o 
  -5   6   2       94.35      103.66      8.71 o 
  -4   6   2       58.06       57.71      4.50 o 
  -3   6   2     1211.31     1300.25     33.33 o 
  -2   6   2      681.90      676.12     19.91 o 
  -1   6   2     1891.99     2061.50     38.07 o 
   0   6   2     3532.98     3610.72     69.98 o 
   1   6   2     1896.52     2010.14     43.19 o 
   2   6   2      688.45      652.39     19.58 o 
   3   6   2     1210.30     1250.20     32.49 o 
   5   6   2       94.61      101.06     10.12 o 
   6   6   2      141.07      150.09      7.16 o 
   7   6   2       35.13       26.12      5.03 o 
  -6   7   2      247.50      231.96      8.83 o 
  -5   7   2      379.59      366.71     15.69 o 
  -4   7   2      447.68      420.25     17.85 o 
  -3   7   2       77.01       99.10      5.67 o 
  -2   7   2      370.39      404.25     14.99 o 
  -1   7   2     1417.79     1514.34     35.32 o 
   0   7   2        3.76       12.57      2.59 o 
   1   7   2     1417.90     1432.85     33.50 o 
   2   7   2      367.63      359.02     13.85 o 
   3   7   2       75.64       80.16      7.50 o 
   4   7   2      446.03      436.29     17.71 o 
   5   7   2      379.60      347.24     18.88 o 
   6   7   2      247.15      221.85     13.93 o 
  -6   8   2      497.56      476.08     20.17 o 
  -4   8   2      311.02      288.52     15.44 o 
  -3   8   2      243.36      239.45     13.28 o 
  -2   8   2       16.35       12.42      2.54 o 
  -1   8   2      242.44      215.51     10.36 o 
   0   8   2      165.06      150.33      7.49 o 
   1   8   2      238.91      209.69      9.88 o 
   2   8   2       15.45       18.84      2.78 o 
   3   8   2      243.77      247.38     13.39 o 
   4   8   2      313.07      304.06     15.20 o 
   5   8   2      304.10      324.75     18.07 o 
   6   8   2      500.22      489.21     20.28 o 
  -6   9   2        3.03        1.33      4.05 o 
  -4   9   2      308.25      316.53     16.43 o 
  -3   9   2      162.61      192.58     12.83 o 
  -2   9   2       16.80       19.10     10.07 o 
  -1   9   2      853.27      841.73     26.19 o 
   0   9   2     1006.21     1015.93     19.93 o 
   1   9   2      846.87      844.73     17.70 o 
   2   9   2       17.36       19.03      2.93 o 
   3   9   2      164.34      177.43      8.19 o 
   4   9   2      306.47      294.23     15.29 o 
   5   9   2       24.46       15.10      4.96 o 
   6   9   2        3.23        4.36      3.77 o 
  -5  10   2       61.28       52.49      7.43 o 
  -4  10   2       18.05       30.73      6.18 o 
  -3  10   2       39.75       52.19      7.82 o 
  -2  10   2      331.87      342.50     17.28 o 
  -1  10   2      187.62      162.42     10.94 o 
   0  10   2     1865.11     1954.83     37.58 o 
   1  10   2      187.95      166.28     11.78 o 
   2  10   2      336.11      350.16     12.33 o 
   3  10   2       38.30       45.96      4.74 o 
   4  10   2       18.09       25.86      5.74 o 
   5  10   2       60.03       56.50      7.39 o 
  -5  11   2       68.34       90.41      8.52 o 
  -3  11   2      160.50      156.87      8.23 o 
  -2  11   2      324.20      295.18     16.09 o 
  -1  11   2      951.25     1007.47     22.61 o 
   0  11   2     1725.95     1791.96     45.87 o 
   1  11   2      951.68      949.63     27.76 o 
   2  11   2      326.67      294.75     11.50 o 
   3  11   2      160.91      165.87     12.27 o 
   4  11   2       69.67       84.05      6.02 o 
   5  11   2       67.97       64.45      7.21 o 
  -3  12   2      251.58      262.05     16.81 o 
  -2  12   2      228.30      227.64     14.58 o 
  -1  12   2      327.70      335.22     12.04 o 
   0  12   2      127.01      129.48      5.86 o 
   1  12   2      329.07      330.38     14.88 o 
   2  12   2      228.42      226.59     10.17 o 
   3  12   2      253.88      272.73     10.74 o 
   4  12   2      161.61      161.62     10.21 o 
  -4  13   2       15.49       14.26      4.26 o 
  -3  13   2       64.96       55.07      7.32 o 
  -2  13   2      162.93      169.94      8.52 o 
  -1  13   2       59.07       63.98      5.47 o 
   0  13   2      336.65      315.97     11.24 o 
   1  13   2       59.29       50.47      4.16 o 
   2  13   2      163.56      157.21      8.30 o 
   3  13   2       64.73       53.82      5.80 o 
   4  13   2       15.28        9.13      3.52 o 
  -3  14   2       31.67       31.15      5.37 o 
  -2  14   2       54.42       50.34      6.78 o 
  -1  14   2      186.43      192.74      7.02 o 
   0  14   2       78.27       77.22      7.80 o 
   1  14   2      184.36      183.47      6.87 o 
   2  14   2       55.01       50.80      4.86 o 
   3  14   2       31.43       39.49      9.41 o 
  -2  15   2       19.85       19.83      4.47 o 
  -1  15   2      245.03      245.61      8.91 o 
   0  15   2       64.61       74.60     10.56 o 
   1  15   2      245.65      256.38      7.36 o 
   2  15   2       18.91       16.80      2.68 o 
   1   0   3    11571.81    12088.43    216.70 o 
   2   0   3      732.73      774.31     14.28 o 
   3   0   3     4005.08     4254.76     57.85 o 
   4   0   3      279.01      295.09     11.27 o 
   5   0   3        8.32       10.28      2.26 o 
   6   0   3       30.59       22.53      4.07 o 
   7   0   3       62.23       83.23      7.75 o 
  -7   1   3      337.51      313.55     14.99 o 
  -6   1   3      135.08      122.82      7.14 o 
  -5   1   3        0.08        0.19      2.65 o 
  -4   1   3      203.09      207.78      9.75 o 
  -3   1   3      568.17      553.08     10.45 o 
  -2   1   3     1526.07     1468.42     21.37 o 
  -1   1   3      949.80      876.03     12.83 o 
   0   1   3      237.98      256.45      4.23 o 
   1   1   3      952.98      878.83     17.75 o 
   2   1   3     1523.39     1483.03     21.58 o 
   3   1   3      563.68      573.83     10.96 o 
   5   1   3        0.14       -2.37      2.37 o 
   6   1   3      134.88      117.77      5.50 o 
   7   1   3      340.15      307.52     14.03 o 
  -7   2   3      248.88      250.19     13.31 o 
  -6   2   3      148.93      145.48     11.75 o 
  -5   2   3      181.92      181.86      8.02 o 
  -4   2   3      591.22      572.54     14.07 o 
  -3   2   3     1800.73     1874.34     28.40 o 
  -2   2   3     3586.00     3403.08     65.06 o 
  -1   2   3    10235.15    10471.61    189.17 o 
   0   2   3     1730.98     1605.39     21.61 o 
   1   2   3    10221.46     9746.57    192.52 o 
   2   2   3     3584.64     3360.42     79.34 o 
   3   2   3     1786.95     1940.78     28.70 o 
   4   2   3      591.32      566.86     18.85 o 
   5   2   3      179.33      175.07      6.48 o 
   6   2   3      148.34      135.18      5.93 o 
  -7   3   3      149.20      157.28     10.43 o 
  -6   3   3       86.64       88.60      9.61 o 
  -5   3   3       57.39       73.39      4.60 o 
  -4   3   3       63.41       86.45      5.22 o 
  -3   3   3      152.78      160.17      5.55 o 
  -2   3   3     2370.08     2354.08     47.64 o 
  -1   3   3     1685.42     1540.87     43.66 o 
   0   3   3     1768.42     1445.38     53.76 o 
   1   3   3     1673.96     1585.51     22.43 o 
   2   3   3     2370.66     2370.08     59.22 o 
   3   3   3      153.06      155.67      8.06 o 
   4   3   3       64.97       88.86      4.17 o 
   5   3   3       57.39       68.91      6.68 o 
   6   3   3       87.17       86.56      4.84 o 
  -7   4   3      108.63      115.92      8.60 o 
  -6   4   3       54.47       57.01      5.28 o 
  -5   4   3       82.72       84.28      8.90 o 
  -4   4   3      166.58      171.28      7.46 o 
  -3   4   3      747.69      755.06     43.93 o 
  -2   4   3     5480.40     5699.94    108.42 o 
  -1   4   3      365.69      408.13      9.24 o 
   0   4   3     2176.62     2081.10     41.08 o 
   1   4   3      366.90      386.44     11.72 o 
   2   4   3     5504.83     5699.36     75.55 o 
   3   4   3      744.73      757.99     21.74 o 
   4   4   3      163.96      153.56      5.51 o 
   5   4   3       83.12       98.04      6.32 o 
   6   4   3       55.95       51.67      5.31 o 
   7   4   3      107.94      106.28      8.12 o 
  -7   5   3      149.01      179.85      9.71 o 
  -6   5   3      141.58      141.27     11.42 o 
  -5   5   3      768.63      730.91     25.99 o 
  -4   5   3      238.90      266.55      7.53 o 
  -3   5   3       86.92       96.43      6.99 o 
  -2   5   3     2760.84     2788.15     57.82 o 
  -1   5   3     8248.40     8771.17    113.41 o 
   0   5   3      421.27      500.39     13.31 o 
   1   5   3     8230.80     8546.66    158.92 o 
   2   5   3     2749.46     2749.31     57.63 o 
   3   5   3       88.45      102.52      7.42 o 
   4   5   3      239.96      253.02      8.56 o 
   5   5   3      771.79      726.24     17.92 o 
   6   5   3      139.97      155.45      7.66 o 
   7   5   3      148.70      158.81      9.77 o 
  -6   6   3       85.51       80.49      9.04 o 
  -5   6   3      435.78      421.42     18.35 o 
  -4   6   3     1126.26     1103.07     17.96 o 
  -3   6   3      186.73      167.51      6.91 o 
  -2   6   3     2434.94     2714.80     57.69 o 
  -1   6   3     1552.54     1619.34     36.34 o 
   0   6   3      269.58      311.17     10.12 o 
   1   6   3     1553.24     1558.80     35.35 o 
   2   6   3     2434.43     2509.65     54.51 o 
   3   6   3      183.52      151.19      9.17 o 
   5   6   3      431.28      438.63     13.08 o 
   6   6   3       85.51       76.69      8.71 o 
   7   6   3       79.19       74.47      6.84 o 
  -6   7   3       65.88       64.41      5.00 o 
  -5   7   3       91.09       85.21      8.09 o 
  -4   7   3      184.74      180.63     11.70 o 
  -3   7   3      273.53      284.61      7.84 o 
  -2   7   3      460.36      479.25     16.75 o 
  -1   7   3      313.35      303.91     11.81 o 
   0   7   3      432.67      453.45     13.67 o 
   1   7   3      310.30      280.55     11.18 o 
   2   7   3      457.93      449.83     16.11 o 
   3   7   3      275.15      274.77      9.26 o 
   5   7   3       92.51       91.73     10.46 o 
   6   7   3       64.61       68.81      8.22 o 
  -6   8   3       58.21       51.15      7.32 o 
  -4   8   3      367.17      385.97     17.96 o 
  -3   8   3       32.29       30.20      5.82 o 
  -2   8   3      116.72      127.40      7.96 o 
   0   8   3       29.28       34.01      3.67 o 
   1   8   3     1070.96     1079.71     28.02 o 
   2   8   3      119.13      115.41      5.81 o 
   3   8   3       33.17       28.75      3.56 o 
   4   8   3      363.78      358.06     16.56 o 
   5   8   3       56.66       51.42      7.91 o 
   6   8   3       57.79       54.70      6.76 o 
  -6   9   3      117.05      143.54     10.31 o 
  -4   9   3      597.38      536.64     22.22 o 
  -3   9   3      181.96      194.44     12.99 o 
  -2   9   3       93.80       88.25      8.37 o 
  -1   9   3       59.83       59.78      6.97 o 
   0   9   3      489.68      481.48     12.39 o 
   1   9   3       57.90       46.83      3.86 o 
   2   9   3       93.57       77.99      5.56 o 
   3   9   3      181.67      183.58      8.41 o 
   4   9   3      596.10      549.32     21.72 o 
   5   9   3       34.45       39.34      7.13 o 
   6   9   3      116.51      137.75      9.54 o 
  -5  10   3       75.20       61.72      7.75 o 
  -3  10   3      213.66      205.00     13.60 o 
  -2  10   3       99.94       83.92      8.98 o 
  -1  10   3      852.52      846.72     19.73 o 
   0  10   3       16.83       19.34      3.36 o 
   1  10   3      859.31      853.12     19.92 o 
   2  10   3      101.55      103.22      6.69 o 
   3  10   3      213.94      205.05      9.16 o 
   4  10   3       39.83       42.70      4.90 o 
   5  10   3       76.47       88.80      8.68 o 
  -5  11   3      139.95      135.56      9.88 o 
  -3  11   3      101.54       93.89      9.82 o 
  -2  11   3      295.83      278.94     16.04 o 
  -1  11   3     1135.75     1153.61     24.87 o 
   0  11   3     2162.69     2099.11     30.18 o 
   1  11   3     1137.67     1093.44     24.19 o 
   2  11   3      294.72      295.70     11.47 o 
   3  11   3      102.75      109.94     11.33 o 
   4  11   3      153.78      147.73      7.74 o 
   5  11   3      140.29      124.55      9.02 o 
  -3  12   3      319.29      286.38     11.01 o 
  -2  12   3      428.83      477.22     21.24 o 
  -1  12   3       39.98       36.74      4.73 o 
   0  12   3      449.81      449.25     11.09 o 
   1  12   3       40.45       44.01      5.15 o 
   2  12   3      426.59      454.71     14.55 o 
   3  12   3      322.40      314.06     10.84 o 
   4  12   3       81.34       83.11      5.50 o 
  -4  13   3      146.63      149.94      9.31 o 
  -3  13   3       49.00       32.72      5.62 o 
  -2  13   3       93.84       92.27      6.37 o 
  -1  13   3      113.87      114.63      7.00 o 
   0  13   3      444.12      488.74     18.70 o 
   1  13   3      112.82      120.29     15.71 o 
   2  13   3       95.14       92.96      6.50 o 
   3  13   3       49.38       35.44      5.96 o 
   4  13   3      147.97      153.50      9.42 o 
  -3  14   3       65.10       62.95      6.74 o 
  -2  14   3        8.02        4.86      4.06 o 
  -1  14   3      244.30      241.18     11.26 o 
   0  14   3       81.29       63.17      5.33 o 
   1  14   3      246.43      251.18      7.98 o 
   2  14   3        7.46        4.06      3.90 o 
   3  14   3       64.46       70.15      6.83 o 
  -2  15   3       23.06       19.55      4.48 o 
  -1  15   3       92.23       88.20      8.23 o 
   0  15   3        0.19       -1.43      3.68 o 
   1  15   3       92.45       91.62      5.63 o 
   2  15   3       23.26       24.58      4.62 o 
   0   0   4     2753.97     2524.34     46.73 o 
   2   0   4     1736.10     1665.23     34.12 o 
   3   0   4        0.48        4.75      2.96 o 
   4   0   4       58.08       58.77      4.84 o 
   5   0   4        0.05        0.58      2.02 o 
   6   0   4       99.06       99.01      8.04 o 
   7   0   4       82.48       75.15      7.36 o 
  -7   1   4      465.62      477.52     19.09 o 
  -6   1   4       63.98       68.95      8.65 o 
  -5   1   4      327.85      305.48     10.57 o 
  -4   1   4      158.72      173.19      8.90 o 
  -3   1   4     1121.15     1217.64     26.24 o 
  -2   1   4     1187.29     1222.44     26.82 o 
  -1   1   4      987.60      899.26     19.17 o 
   0   1   4     1659.54     1669.64     22.78 o 
   1   1   4      972.63      863.64     17.83 o 
   2   1   4     1200.48     1204.48     18.35 o 
   3   1   4     1128.47     1250.81     20.12 o 
   4   1   4      158.99      176.81      8.10 o 
   5   1   4      327.38      296.47      8.38 o 
   6   1   4       64.72       63.53      4.36 o 
   7   1   4      461.80      475.10     17.83 o 
  -7   2   4      186.21      185.92     11.46 o 
  -6   2   4      241.34      249.18     15.36 o 
  -5   2   4      134.19      129.77      8.59 o 
  -4   2   4      232.96      200.54      7.68 o 
  -3   2   4      334.85      342.70      8.12 o 
  -2   2   4     3388.03     3543.54     48.37 o 
  -1   2   4     1610.33     1588.51     32.09 o 
   0   2   4      225.99      193.89      5.09 o 
   1   2   4     1607.40     1554.94     21.96 o 
   2   2   4     3362.00     3390.81     46.14 o 
   3   2   4      325.52      346.67      7.98 o 
   4   2   4      234.08      199.01      7.45 o 
   5   2   4      133.04      129.04      5.51 o 
   6   2   4      238.00      259.92      8.08 o 
   7   2   4      186.85      210.02     10.73 o 
  -7   3   4       58.28       52.33      6.53 o 
  -6   3   4      346.40      330.43     17.42 o 
  -5   3   4       27.09       20.96      5.29 o 
  -4   3   4     1624.44     1668.01     23.44 o 
  -3   3   4       69.30       59.56      3.46 o 
  -2   3   4     1080.62     1069.22     17.63 o 
  -1   3   4     1951.70     1811.22     25.03 o 
   0   3   4     1166.42     1158.50     16.55 o 
   1   3   4     1947.33     1800.18     25.55 o 
   2   3   4     1075.54     1073.75     16.91 o 
   3   3   4       69.20       60.35      5.22 o 
   4   3   4     1634.28     1694.98     23.78 o 
   5   3   4       26.10       21.11      2.81 o 
   6   3   4      344.98      359.65     11.85 o 
   7   3   4       58.65       64.58      6.35 o 
  -7   4   4      102.77       96.86      8.01 o 
  -6   4   4      135.35      129.63     10.69 o 
  -5   4   4       57.92       53.63      7.64 o 
  -4   4   4      651.18      675.39     16.24 o 
  -3   4   4       38.90       56.16      4.26 o 
  -2   4   4     2919.98     3003.38     98.78 o 
  -1   4   4    12072.09    12143.02    232.98 o 
   0   4   4      334.93      308.98      6.03 o 
   1   4   4    12083.27    12238.96    223.82 o 
   2   4   4     2919.52     3029.18     42.19 o 
   3   4   4       38.51       54.76      5.47 o 
   4   4   4      655.07      659.91     12.55 o 
   5   4   4       58.46       63.33      5.30 o 
   6   4   4      136.45      121.02      6.93 o 
   7   4   4      101.75      100.54      7.93 o 
  -7   5   4       44.22       42.19      5.45 o 
  -6   5   4       72.99       75.61      6.06 o 
  -5   5   4      716.29      749.04     26.72 o 
  -4   5   4      370.77      369.47     11.58 o 
  -3   5   4      570.09      602.27     14.21 o 
  -2   5   4      890.33      952.17     24.41 o 
  -1   5   4     5436.12     5468.61     72.46 o 
   0   5   4       82.21       91.25      3.97 o 
   1   5   4     5433.67     5346.01    102.26 o 
   2   5   4      887.18      900.02     23.97 o 
   3   5   4      566.88      557.43     18.71 o 
   4   5   4      367.36      366.82     13.12 o 
   5   5   4      719.93      744.67     23.48 o 
   6   5   4       72.89       81.85      9.14 o 
   7   5   4       43.59       38.26      5.49 o 
  -6   6   4      203.93      202.17      8.89 o 
  -5   6   4      127.14      116.76      9.84 o 
  -4   6   4      460.40      452.92     18.27 o 
  -3   6   4      638.98      611.15     11.80 o 
  -2   6   4     2507.05     2892.94     61.09 o 
   0   6   4      133.65      113.99      5.86 o 
   1   6   4      422.81      490.72     15.20 o 
   2   6   4     2512.77     2752.42     58.87 o 
   3   6   4      638.85      615.89     20.50 o 
   4   6   4      461.78      471.83     20.51 o 
   5   6   4      126.62      126.21     18.44 o 
   6   6   4      204.39      215.53     13.90 o 
   7   6   4       84.32       76.55      6.87 o 
  -6   7   4       43.23       39.45      6.57 o 
  -5   7   4       82.19       71.21      7.39 o 
  -3   7   4     1038.00      994.46     22.51 o 
  -2   7   4     1433.36     1547.20     35.13 o 
  -1   7   4       21.15       15.97      2.77 o 
   0   7   4      739.74      794.20     20.24 o 
   1   7   4       22.98       21.93      3.63 o 
   2   7   4     1428.17     1474.31     36.53 o 
   3   7   4     1041.65      985.37     20.29 o 
   4   7   4      121.77      121.78     10.78 o 
   5   7   4       81.94       75.24      9.49 o 
   6   7   4       43.33       43.95      6.94 o 
  -6   8   4      279.30      240.74     13.68 o 
  -3   8   4      119.66      115.40      9.75 o 
  -2   8   4       69.25       71.84      4.95 o 
   0   8   4       10.85        8.95      2.59 o 
   1   8   4      277.26      290.73      8.85 o 
   2   8   4       69.10       67.56      3.77 o 
   3   8   4      121.25      117.02      6.27 o 
   4   8   4      259.71      298.38     11.16 o 
   5   8   4      460.42      473.73     21.57 o 
   6   8   4      277.62      244.85     13.48 o 
  -6   9   4       50.36       38.25      6.01 o 
  -3   9   4      246.79      271.25     15.25 o 
  -2   9   4      126.89      137.25     10.43 o 
  -1   9   4      233.13      252.45      9.36 o 
   0   9   4     1399.16     1324.54     25.78 o 
   1   9   4      233.12      232.21      7.00 o 
   2   9   4      124.84      114.63      6.65 o 
   3   9   4      250.09      258.19     10.05 o 
   4   9   4      241.85      200.24      9.18 o 
   5   9   4       13.44       16.01      5.79 o 
   6   9   4       48.83       49.43      6.28 o 
  -3  10   4      184.34      180.66     12.96 o 
  -2  10   4       13.22       12.37      5.16 o 
  -1  10   4      874.88      891.31     20.51 o 
   0  10   4      897.23      920.46     16.49 o 
   1  10   4      868.02      879.40     20.49 o 
   2  10   4       12.60       13.13      5.48 o 
   3  10   4      183.69      156.99     10.97 o 
   4  10   4       13.99       15.62      3.64 o 
   5  10   4      126.36      133.26     10.26 o 
  -5  11   4      268.40      269.66     14.02 o 
  -3  11   4      160.86      145.94     11.96 o 
  -2  11   4      119.26      107.00     10.27 o 
  -1  11   4       49.84       57.60      5.42 o 
   0  11   4        5.49        5.85      2.58 o 
   1  11   4       50.32       49.35      5.14 o 
   2  11   4      120.87      106.43      7.02 o 
   3  11   4      163.27      136.64     13.15 o 
   4  11   4      209.01      207.33      8.87 o 
   5  11   4      268.50      291.82     13.46 o 
  -3  12   4      159.61      144.63     10.64 o 
  -2  12   4      289.04      285.56     16.31 o 
  -1  12   4       31.57       26.33      8.79 o 
   0  12   4      210.32      217.92      7.62 o 
   1  12   4       32.36       28.08      4.37 o 
   2  12   4      292.53      289.79     11.50 o 
   3  12   4      161.05      143.78      7.79 o 
   4  12   4       71.57       63.81      4.72 o 
  -3  13   4        2.12       -0.31      3.82 o 
  -1  13   4        8.98       10.60      3.44 o 
   0  13   4       11.79       11.17      3.42 o 
   1  13   4        9.06        6.11      7.23 o 
   2  13   4        0.77        0.43      2.58 o 
   3  13   4        2.37        0.18      2.51 o 
   4  13   4       51.35       53.97      5.78 o 
  -3  14   4       50.43       57.08      6.24 o 
  -2  14   4       17.94       12.26      4.15 o 
  -1  14   4      258.20      281.09     11.97 o 
   0  14   4        9.29       13.07      3.01 o 
   1  14   4      256.68      267.81      9.93 o 
   2  14   4       17.57       17.73      3.35 o 
   3  14   4       50.00       63.14      6.49 o 
  -2  15   4       36.23       46.95      5.49 o 
  -1  15   4      222.18      210.02     11.89 o 
   0  15   4       23.07       30.12      4.08 o 
   1  15   4      223.03      223.58      7.85 o 
   2  15   4       36.35       36.13      4.93 o 
   1   0   5     2941.31     2771.57     52.48 o 
   2   0   5      434.26      367.25     10.62 o 
   3   0   5      207.62      204.50      5.93 o 
   4   0   5       98.76       80.98      6.84 o 
   5   0   5      133.96      131.99      5.55 o 
   6   0   5      740.50      795.31     31.09 o 
   7   0   5       92.28       91.23      8.16 o 
  -7   1   5      292.63      297.76     14.64 o 
  -6   1   5       11.67       10.04      5.34 o 
  -5   1   5      384.03      396.48      9.69 o 
  -4   1   5     1312.60     1249.94     22.13 o 
  -3   1   5      799.67      768.38     14.03 o 
  -2   1   5     4296.30     4504.07     85.70 o 
  -1   1   5     7124.39     6899.96    126.08 o 
   0   1   5      223.84      233.74      5.63 o 
   1   1   5     7147.58     6580.59    119.80 o 
   2   1   5     4280.79     4183.73     56.25 o 
   3   1   5      796.70      766.73     17.56 o 
   4   1   5     1309.13     1278.56     22.11 o 
   5   1   5      381.70      391.12      9.81 o 
   6   1   5       11.26        5.22      2.91 o 
   7   1   5      292.30      326.87     14.23 o 
  -7   2   5       15.11       16.43      4.90 o 
  -6   2   5      181.03      167.71     12.83 o 
  -5   2   5      158.10      144.10     11.57 o 
  -4   2   5       18.69       22.54      2.90 o 
  -3   2   5      492.73      504.99     16.01 o 
  -2   2   5     2130.37     2240.85     46.06 o 
  -1   2   5     3709.11     3598.27     68.11 o 
   0   2   5      215.39      225.85      5.97 o 
   1   2   5     3702.19     3217.71     60.46 o 
   2   2   5     2138.98     2183.93     31.12 o 
   3   2   5      491.69      492.08     10.30 o 
   4   2   5       18.18       15.31      2.19 o 
   5   2   5      159.48      161.90      6.15 o 
   6   2   5      180.09      171.10      8.04 o 
   7   2   5       15.21       14.29      3.61 o 
  -7   3   5       56.29       52.91      6.45 o 
  -6   3   5       42.86       49.66      8.17 o 
  -5   3   5      275.27      253.54     15.42 o 
  -4   3   5        0.33        2.55      3.21 o 
  -3   3   5      809.85      758.38     21.87 o 
  -2   3   5     1653.61     1709.00     37.35 o 
  -1   3   5     6046.31     6081.41     78.85 o 
   0   3   5     1118.92     1053.43     15.43 o 
   1   3   5     6030.55     5819.40     76.38 o 
   2   3   5     1654.02     1641.65     24.59 o 
   3   3   5      802.32      796.84     14.89 o 
   4   3   5        0.29        0.13      1.92 o 
   5   3   5      275.56      274.03     10.04 o 
   6   3   5       41.96       44.37      6.90 o 
   7   3   5       56.59       62.35      6.38 o 
  -7   4   5      208.61      241.17     12.29 o 
  -6   4   5      121.04      123.89     10.66 o 
  -5   4   5      233.31      230.97     14.29 o 
  -4   4   5      137.46      122.65      8.87 o 
  -3   4   5       70.36       56.18      5.82 o 
  -2   4   5     1699.36     1820.22     40.23 o 
  -1   4   5      582.90      598.87     10.10 o 
   0   4   5        4.00        4.27      1.18 o 
   1   4   5      581.46      581.42     16.01 o 
   2   4   5     1692.67     1788.17     31.25 o 
   3   4   5       69.35       57.34      5.64 o 
   4   4   5      140.17      120.54      5.02 o 
   5   4   5      235.66      250.44     10.99 o 
   6   4   5      120.47      135.14     10.93 o 
   7   4   5      207.51      220.68     11.51 o 
  -7   5   5      186.99      177.49      9.61 o 
  -6   5   5      244.32      261.97     10.39 o 
  -5   5   5      340.38      338.11     17.39 o 
  -4   5   5      822.93      850.46     19.25 o 
  -3   5   5      718.79      691.98     21.92 o 
  -2   5   5       88.07       83.01      6.13 o 
  -1   5   5     1123.63     1250.48     46.39 o 
   0   5   5       11.39       21.80      1.60 o 
   1   5   5     1122.22     1228.35     28.68 o 
   2   5   5       89.57       92.32      6.41 o 
   3   5   5      712.95      690.18     21.74 o 
   4   5   5      816.43      835.95     14.84 o 
   5   5   5      341.36      360.12     11.71 o 
   6   5   5      242.87      262.85     15.02 o 
   7   5   5      185.52      180.15     10.23 o 
  -6   6   5      127.03      118.35      6.90 o 
  -5   6   5      189.90      175.51     11.92 o 
  -4   6   5     1268.15     1284.51     36.10 o 
  -3   6   5      494.96      535.28     13.64 o 
  -2   6   5     2400.07     2780.40     59.08 o 
  -1   6   5     3148.57     3297.79     65.56 o 
   0   6   5      869.80      844.18     20.80 o 
   1   6   5     3135.96     3156.95     64.43 o 
   2   6   5     2387.17     2532.49     55.21 o 
   3   6   5      489.79      479.93     12.48 o 
   4   6   5     1264.73     1235.77     37.13 o 
   5   6   5      190.55      177.18      8.04 o 
   6   6   5      127.06      113.80     10.03 o 
   7   6   5       27.57       18.54      4.51 o 
  -6   7   5      117.61      107.83      7.46 o 
  -5   7   5      512.65      517.71     20.08 o 
  -4   7   5       27.74       26.32      5.09 o 
  -3   7   5      259.21      270.47      9.71 o 
  -2   7   5      181.27      196.40      7.36 o 
  -1   7   5      314.44      351.74     12.04 o 
   0   7   5     2102.04     2070.93     43.87 o 
   1   7   5      314.35      322.54     12.43 o 
   2   7   5      183.06      184.16     10.02 o 
   3   7   5      261.39      248.02      9.02 o 
   4   7   5       28.04       28.00      6.75 o 
   5   7   5      517.13      501.32     22.57 o 
   6   7   5      117.20      112.11      9.92 o 
  -6   8   5       30.51       33.49      6.21 o 
  -3   8   5      494.91      506.26     20.97 o 
  -2   8   5      179.73      185.62      7.52 o 
  -1   8   5      123.86      122.72      8.73 o 
   0   8   5       30.55       31.49      3.69 o 
   1   8   5      125.26      122.08      6.58 o 
   2   8   5      173.02      171.01      8.37 o 
   3   8   5      490.19      499.78     38.24 o 
   4   8   5       52.76       50.77      4.98 o 
   5   8   5       70.75       71.81      8.89 o 
   6   8   5       31.33       32.26      5.75 o 
  -6   9   5      128.79      122.98      9.23 o 
  -3   9   5      111.81      125.13     10.73 o 
  -2   9   5       43.27       37.76      6.43 o 
  -1   9   5      354.21      359.72     17.01 o 
   0   9   5      253.73      250.86      7.36 o 
   1   9   5      355.66      346.78      8.75 o 
   2   9   5       43.16       37.14      7.78 o 
   3   9   5      113.68      108.89      6.67 o 
   4   9   5     1233.25     1268.88     26.52 o 
   5   9   5       10.35       13.93      5.58 o 
   6   9   5      129.44      144.30      9.46 o 
  -3  10   5      198.34      210.61     14.16 o 
  -2  10   5      213.11      225.56     14.29 o 
  -1  10   5      131.40      116.56      7.07 o 
   0  10   5      287.74      272.92      8.16 o 
   1  10   5      133.82      121.40      7.09 o 
   2  10   5      214.50      213.56     10.70 o 
   3  10   5      199.74      195.40      9.03 o 
   4  10   5       58.03       55.61      5.14 o 
   5  10   5       44.18       47.92      6.64 o 
  -5  11   5       15.76       13.55      4.64 o 
  -2  11   5       87.58       89.96      9.79 o 
  -1  11   5      207.90      201.87     10.58 o 
   0  11   5      504.83      509.40     16.33 o 
   1  11   5      207.59      196.84      9.29 o 
   2  11   5       85.69       80.11      6.21 o 
   3  11   5       13.42        7.60      2.63 o 
   4  11   5      222.56      218.39      9.02 o 
   5  11   5       15.66       14.19      4.23 o 
  -2  12   5      648.10      583.85     23.90 o 
  -1  12   5      607.64      584.73     16.58 o 
   0  12   5       91.63       91.62      5.03 o 
   1  12   5      608.73      597.18     16.95 o 
   2  12   5      646.71      646.52     28.40 o 
   3  12   5      340.21      361.34     12.23 o 
   4  12   5        6.00       11.59      2.72 o 
  -3  13   5      238.62      203.20     11.83 o 
  -1  13   5      237.77      244.14     14.40 o 
   0  13   5       32.77       24.98      3.86 o 
   1  13   5      236.71      243.28     22.76 o 
   2  13   5        3.49       -0.50      3.15 o 
   3  13   5      239.96      211.31     12.31 o 
   4  13   5        6.44        6.00      3.04 o 
  -2  14   5       65.51       62.19      6.76 o 
   0  14   5        2.58        1.15      2.40 o 
   1  14   5       80.59       86.22      5.58 o 
   2  14   5       66.12       52.82      4.66 o 
   3  14   5       99.59      105.96      7.91 o 
  -1  15   5        7.57       11.82      4.52 o 
   0  15   5       17.18       18.84      4.50 o 
   1  15   5        7.33       13.32      2.72 o 
   0   0   6      565.82      688.22     15.01 o 
   1   0   6     3639.48     3642.40     68.42 o 
   2   0   6     3071.21     3131.56     60.89 o 
   3   0   6      806.18      964.18     16.87 o 
   4   0   6       37.42       26.69      2.34 o 
   5   0   6      423.47      476.25     10.94 o 
   6   0   6      157.01      152.70      7.81 o 
   7   0   6        5.85        2.49      3.54 o 
  -7   1   6      307.06      303.67     14.87 o 
  -6   1   6      111.35      123.55     11.00 o 
  -5   1   6      351.08      365.23     16.80 o 
  -4   1   6     1313.71     1375.55     26.15 o 
  -3   1   6      582.15      620.51     12.26 o 
  -2   1   6     4346.03     4294.68     82.38 o 
  -1   1   6     6942.83     7041.10    128.94 o 
   0   1   6      402.76      314.01      5.81 o 
   1   1   6     6961.72     6626.34    121.15 o 
   2   1   6     4363.14     4335.25     81.99 o 
   3   1   6      588.92      621.00     12.33 o 
   4   1   6     1316.67     1342.23     22.03 o 
   5   1   6      352.91      365.95      9.53 o 
   6   1   6      113.00      118.98      6.76 o 
   7   1   6      306.14      343.73     14.78 o 
  -7   2   6      100.02      107.66      8.79 o 
  -6   2   6       31.37       45.23      7.83 o 
  -5   2   6      204.14      187.79     15.72 o 
  -4   2   6      127.42      135.34      5.79 o 
  -3   2   6      610.06      635.74     18.73 o 
  -2   2   6      332.77      320.96     10.82 o 
  -1   2   6     1562.18     1527.65     31.52 o 
   0   2   6      110.45       84.32      3.37 o 
   1   2   6     1559.08     1556.61     31.34 o 
   2   2   6      341.57      320.01      7.21 o 
   3   2   6      601.20      619.37     16.88 o 
   4   2   6      128.42      144.59      5.14 o 
   5   2   6      202.78      201.28      9.86 o 
   6   2   6       29.89       42.60      6.25 o 
   7   2   6       97.78      108.48     11.47 o 
  -7   3   6      121.56      107.10      8.76 o 
  -6   3   6      328.66      339.05     18.19 o 
  -5   3   6      599.89      627.61     25.24 o 
  -4   3   6      112.07      130.43      5.78 o 
  -3   3   6      148.08      186.51      9.42 o 
  -2   3   6      587.67      597.12     16.85 o 
  -1   3   6     1036.74      989.80     23.58 o 
   0   3   6      703.27      625.96     10.21 o 
   1   3   6     1044.05      956.93     15.39 o 
   2   3   6      585.68      583.75     20.00 o 
   3   3   6      145.99      180.92      5.68 o 
   4   3   6      112.40      136.53      5.12 o 
   5   3   6      596.58      588.21     30.65 o 
   6   3   6      329.95      366.45     17.44 o 
   7   3   6      120.48      111.65      8.07 o 
  -7   4   6       60.86       63.27      6.49 o 
  -6   4   6        0.29        0.66      5.01 o 
  -5   4   6      391.56      340.59     17.88 o 
  -4   4   6      222.76      231.78     12.20 o 
  -3   4   6      745.49      730.96     22.13 o 
  -2   4   6     1800.63     1940.08     42.42 o 
  -1   4   6     5020.62     5236.48     68.94 o 
   0   4   6     1137.66     1087.97     32.26 o 
   1   4   6     5005.79     4921.89     94.84 o 
   2   4   6     1789.88     1870.08     28.13 o 
   3   4   6      742.52      728.29     22.10 o 
   4   4   6      224.83      210.18      6.53 o 
   5   4   6      392.17      362.16     17.40 o 
   6   4   6        0.36       -1.50      5.25 o 
   7   4   6       61.31       59.40      6.35 o 
  -7   5   6       90.42       85.93      6.93 o 
  -6   5   6      131.28      145.25     11.13 o 
  -5   5   6      186.98      172.86     12.79 o 
  -3   5   6      590.92      559.01     19.24 o 
  -2   5   6      160.15      170.24      8.69 o 
  -1   5   6       83.06       81.07      4.98 o 
   0   5   6     2146.74     2028.14     28.77 o 
   1   5   6       83.15       80.01      5.53 o 
   2   5   6      159.86      153.69      8.50 o 
   3   5   6      587.51      565.95     19.21 o 
   4   5   6      484.82      475.24     10.46 o 
   5   5   6      188.66      187.78     13.35 o 
   6   5   6      130.45      138.87     11.25 o 
   7   5   6       89.58       94.68      7.39 o 
  -6   6   6       32.34       25.90      4.21 o 
  -5   6   6      308.30      287.43     15.54 o 
  -4   6   6     1002.44     1005.51     30.92 o 
  -3   6   6      471.51      462.82     12.65 o 
  -2   6   6      369.78      366.80     13.91 o 
  -1   6   6      372.76      411.56     12.82 o 
   0   6   6     1002.25     1001.03     23.99 o 
   1   6   6      376.21      407.07     13.86 o 
   2   6   6      375.43      331.78     13.47 o 
   3   6   6      476.82      471.05     12.33 o 
   4   6   6     1000.45      997.65     32.25 o 
   5   6   6      306.37      276.88     16.35 o 
   6   6   6       31.45       31.03      6.24 o 
  -6   7   6       17.95       13.20      3.08 o 
  -5   7   6     1184.80     1139.16     33.43 o 
  -4   7   6       21.32       21.70      5.02 o 
  -3   7   6      925.93      947.15     20.46 o 
  -2   7   6      204.44      219.23      7.93 o 
  -1   7   6      253.53      255.39      9.92 o 
   0   7   6       52.08       65.11      4.96 o 
   1   7   6      255.16      234.11     10.52 o 
   2   7   6      204.98      202.82      7.62 o 
   3   7   6      927.48      934.82     19.85 o 
   4   7   6       21.52       25.21      6.81 o 
   5   7   6     1189.54     1170.33     36.99 o 
   6   7   6       18.05       15.31      5.48 o 
  -6   8   6       25.40       14.22      5.06 o 
  -3   8   6      168.97      192.58     12.64 o 
  -2   8   6      443.85      465.98     12.58 o 
  -1   8   6     1093.60     1172.55     23.04 o 
   0   8   6       80.92       87.06      4.62 o 
   1   8   6     1093.03     1101.54     17.57 o 
   2   8   6      439.39      446.40     10.24 o 
   3   8   6      168.50      158.32      7.52 o 
   4   8   6      114.69      114.91      6.87 o 
   5   8   6      167.69      165.58     12.28 o 
   6   8   6       25.40       23.50      4.97 o 
  -6   9   6       21.41       16.11      4.51 o 
  -3   9   6      113.16      117.29     10.20 o 
  -2   9   6      292.20      321.29     16.45 o 
  -1   9   6      326.36      331.17     14.59 o 
   0   9   6      214.34      220.02      6.92 o 
   1   9   6      325.41      320.98      9.96 o 
   2   9   6      295.87      302.44     11.01 o 
   3   9   6      112.60      105.49      5.35 o 
   4   9   6      191.28      190.38      8.96 o 
   5   9   6       10.86        5.76      3.99 o 
   6   9   6       21.64       20.91      4.40 o 
  -2  10   6       17.40       18.97      5.46 o 
  -1  10   6      125.38      152.89     17.76 o 
   0  10   6      231.64      246.05      7.76 o 
   1  10   6      124.51      142.71     11.08 o 
   2  10   6       17.81       25.30     14.83 o 
   3  10   6       94.29      108.30      5.52 o 
   4  10   6      198.82      212.12      9.20 o 
   5  10   6      129.29      125.27      9.33 o 
  -2  11   6       42.77       42.09      7.68 o 
  -1  11   6      282.91      302.93     11.50 o 
   0  11   6       27.23       20.82      2.87 o 
   1  11   6      282.55      287.78     11.33 o 
   2  11   6       42.82       46.05      5.34 o 
   3  11   6      595.62      594.75     16.58 o 
   4  11   6       31.22       29.93      3.79 o 
   5  11   6       65.45       67.22      6.44 o 
  -1  12   6       96.10       84.56      8.89 o 
   0  12   6       95.97      102.45      6.69 o 
   1  12   6       95.56       93.02      6.72 o 
   2  12   6       27.64       16.31      3.93 o 
   3  12   6      105.27       85.52      8.64 o 
   4  12   6       24.61       19.20      4.29 o 
  -3  13   6        4.23       -1.75      3.21 o 
  -1  13   6       19.58       24.09      5.27 o 
   0  13   6       45.07       34.98      4.41 o 
   1  13   6       18.92       16.27      4.19 o 
   2  13   6       41.69       36.79      4.53 o 
   3  13   6        4.22       -1.58      3.67 o 
  -2  14   6       36.93       42.13      5.45 o 
   0  14   6       53.24       54.82      4.91 o 
   1  14   6      133.86      136.94      8.76 o 
   2  14   6       36.98       31.74      5.62 o 
   3  14   6       83.75       82.61      6.87 o 
  -1  15   6       24.91       22.35      4.62 o 
   0  15   6      168.05      170.40     10.17 o 
   1  15   6       26.01       18.82      3.81 o 
   1   0   7      469.71      437.32     11.38 o 
   2   0   7       53.01       77.03      4.61 o 
   3   0   7     6346.48     6647.58     89.31 o 
   4   0   7     1073.51     1097.93     16.73 o 
   5   0   7      115.97      108.52      6.60 o 
   6   0   7       48.76       52.45      4.76 o 
   7   0   7       27.56       38.34      5.86 o 
  -7   1   7       11.00       25.18      5.70 o 
  -6   1   7      132.10      134.85      7.16 o 
  -5   1   7        2.08        0.81      2.75 o 
  -4   1   7      927.25      977.60     18.93 o 
  -3   1   7     3008.48     3488.93     70.38 o 
  -2   1   7      642.88      694.54     17.81 o 
  -1   1   7      828.42      821.14     18.70 o 
   0   1   7     3651.88     3471.39     46.14 o 
   1   1   7      833.84      843.25     18.77 o 
   2   1   7      638.98      679.04     16.81 o 
   3   1   7     3011.87     3439.10     48.91 o 
   4   1   7      924.08      975.76     15.33 o 
   5   1   7        2.49        4.43      3.15 o 
   6   1   7      132.09      113.53      6.76 o 
   7   1   7       11.27       16.74      4.41 o 
  -7   2   7       21.79       15.97      4.92 o 
  -6   2   7       40.69       49.70      8.13 o 
  -5   2   7      314.32      331.75     11.10 o 
  -4   2   7      105.40       87.41      7.57 o 
  -3   2   7     1975.23     1986.36     44.29 o 
  -2   2   7      126.28      112.56      6.10 o 
  -1   2   7     1504.98     1356.87     28.74 o 
   0   2   7        5.51        5.25      1.26 o 
   1   2   7     1508.45     1309.86     27.58 o 
   2   2   7      124.42      113.32      4.11 o 
   3   2   7     1968.53     2006.97     30.83 o 
   4   2   7      105.10       89.14      3.63 o 
   5   2   7      313.25      312.22     12.03 o 
   6   2   7       41.50       43.53      4.55 o 
   7   2   7       22.27       22.01      4.72 o 
  -7   3   7       11.39       19.33      4.79 o 
  -6   3   7        3.33        7.10      5.11 o 
  -5   3   7        5.20       -1.06      5.77 o 
  -4   3   7      371.62      402.47     21.66 o 
  -3   3   7     1443.25     1467.62     35.58 o 
  -2   3   7      739.81      636.10     17.83 o 
  -1   3   7     1562.36     1507.41     31.88 o 
   0   3   7     1906.00     1752.05     34.30 o 
   1   3   7     1562.55     1505.47     37.45 o 
   2   3   7      735.37      647.43     12.22 o 
   3   3   7     1438.02     1426.71     52.67 o 
   4   3   7      373.71      383.64      8.95 o 
   5   3   7        5.61        4.96      4.20 o 
   6   3   7        3.34        3.31      4.03 o 
   7   3   7       11.20        7.86      4.27 o 
  -7   4   7       60.09       79.27      7.30 o 
  -6   4   7      432.19      415.91     19.69 o 
  -5   4   7      718.14      680.41     26.82 o 
  -4   4   7      372.96      380.91     16.29 o 
  -3   4   7      421.74      457.50     16.47 o 
  -2   4   7       49.56       48.97      4.61 o 
  -1   4   7     1076.17     1079.16     22.48 o 
   0   4   7      299.66      265.14      5.79 o 
   1   4   7     1076.81     1039.28     25.30 o 
   2   4   7       48.97       45.90      2.94 o 
   3   4   7      418.49      432.28     16.19 o 
   4   4   7      369.02      350.64      8.72 o 
   5   4   7      708.91      648.85     25.13 o 
   6   4   7      430.47      416.56     19.06 o 
   7   4   7       59.80       68.19      6.62 o 
  -7   5   7       55.83       57.45      5.78 o 
  -6   5   7       36.81       46.46      7.22 o 
  -5   5   7      311.89      326.77     17.50 o 
  -3   5   7      523.63      544.40     19.13 o 
  -2   5   7       54.14       66.74      5.52 o 
  -1   5   7      672.01      703.82     18.20 o 
   0   5   7      545.47      532.16     14.49 o 
   1   5   7      670.44      687.56     19.30 o 
   2   5   7       53.64       53.60      5.71 o 
   3   5   7      517.91      494.54     12.88 o 
   4   5   7     1238.91     1200.55     35.62 o 
   5   5   7      312.40      329.94     17.43 o 
   6   5   7       36.56       34.98      6.59 o 
   7   5   7       56.92       64.53      6.21 o 
  -6   6   7      137.59      135.80      9.98 o 
  -5   6   7      948.29      907.55     30.48 o 
  -3   6   7      213.84      208.40     11.58 o 
  -2   6   7     1369.94     1420.03     34.56 o 
  -1   6   7      313.62      347.66     11.58 o 
   0   6   7     2158.04     2282.71     47.50 o 
   1   6   7      318.24      332.27     12.49 o 
   2   6   7     1369.03     1317.56     33.68 o 
   3   6   7      209.75      209.89      6.57 o 
   4   6   7      725.45      688.23     25.55 o 
   5   6   7      944.97      903.59     31.34 o 
   6   6   7      137.97      131.69     10.55 o 
  -6   7   7       33.64       31.06      5.21 o 
  -5   7   7       67.12       60.03      7.74 o 
  -4   7   7       71.44       64.90      7.00 o 
  -3   7   7        8.50       10.45      3.46 o 
  -2   7   7      411.67      469.13     12.28 o 
   0   7   7      118.18       93.83      6.15 o 
   1   7   7      840.01      891.49     24.49 o 
   2   7   7      410.78      387.21     11.35 o 
   3   7   7        8.91        9.43      2.84 o 
   4   7   7       71.92       73.23      8.97 o 
   5   7   7       66.09       58.03      8.36 o 
   6   7   7       33.26       48.84      6.50 o 
  -6   8   7       11.52       17.62      4.79 o 
  -2   8   7       71.93       82.45      8.30 o 
  -1   8   7       78.13       78.94      4.05 o 
   0   8   7      655.11      704.42     28.65 o 
   1   8   7       76.77       78.83      4.49 o 
   2   8   7       71.22       73.52      4.53 o 
   3   8   7      720.72      754.56     17.93 o 
   4   8   7       24.12       16.39      3.67 o 
   5   8   7       48.16       53.51      7.36 o 
   6   8   7       10.98       11.29      4.53 o 
  -2   9   7      889.76      959.99     31.61 o 
  -1   9   7      182.65      178.36      6.34 o 
   0   9   7      882.54      842.03     20.24 o 
   1   9   7      185.49      168.91      7.17 o 
   2   9   7      896.31      928.24     21.41 o 
   3   9   7      210.69      211.91     10.29 o 
   4   9   7      262.91      260.52     10.15 o 
   5   9   7        6.77        8.83      4.27 o 
   6   9   7       61.72       54.44      5.76 o 
  -1  10   7      276.09      267.99      8.24 o 
   0  10   7       30.90       42.63      4.51 o 
   1  10   7      275.99      257.51     10.45 o 
   2  10   7      538.64      496.18     15.18 o 
   3  10   7       60.69       60.00      4.27 o 
   4  10   7      279.05      281.42     10.33 o 
   5  10   7      147.97      133.29      9.19 o 
  -1  11   7      245.48      230.01     14.39 o 
   0  11   7      128.85      143.31      9.24 o 
   1  11   7      248.97      233.19     10.35 o 
   2  11   7      239.68      232.41     10.29 o 
   3  11   7       79.43       60.69      7.80 o 
   4  11   7       64.45       50.45      4.64 o 
   5  11   7       68.22       77.05      6.18 o 
  -1  12   7      400.08      375.20     18.61 o 
   0  12   7      182.34      177.92     10.28 o 
   1  12   7      405.79      394.97     17.67 o 
   2  12   7      387.55      359.67     12.71 o 
   3  12   7       47.87       49.76      6.88 o 
   4  12   7       39.82       34.69      5.55 o 
  -3  13   7        1.98        3.52      3.17 o 
   0  13   7       90.11       88.03      5.99 o 
   1  13   7      123.79      130.70      7.56 o 
   2  13   7       18.30       21.84      5.09 o 
   3  13   7        2.30        2.93      3.45 o 
  -2  14   7       38.42       37.41      5.19 o 
   0  14   7       12.69       12.38      3.77 o 
   1  14   7        2.61        0.48      3.28 o 
   2  14   7       38.91       41.92      5.76 o 
   3  14   7       46.69       37.64      4.93 o 
  -1  15   7       70.36       73.37      6.98 o 
   0  15   7       33.41       33.77      4.93 o 
   1  15   7       68.62       64.53      6.00 o 
   0   0   8     1666.39     1644.30     33.28 o 
   1   0   8     1906.01     1736.92     35.48 o 
   2   0   8     8990.52     9502.91    175.12 o 
   3   0   8      125.64      103.13      4.66 o 
   4   0   8       58.81       66.15      4.22 o 
   5   0   8      274.84      267.99     10.34 o 
   6   0   8      110.90      125.75      7.04 o 
   7   0   8       35.69       36.27      5.63 o 
  -7   1   8      256.38      269.98     13.59 o 
  -6   1   8       35.20       27.79      3.77 o 
  -5   1   8       47.00       49.58      5.80 o 
  -4   1   8      608.55      624.19     14.19 o 
  -3   1   8     2552.83     2827.22     58.99 o 
  -2   1   8     3082.21     3263.91     64.56 o 
  -1   1   8      526.63      521.83     13.51 o 
   0   1   8     1825.25     1684.28     24.09 o 
   1   1   8      530.83      506.80     13.08 o 
   2   1   8     3080.22     3200.64     62.63 o 
   3   1   8     2563.39     2766.57     40.76 o 
   4   1   8      601.61      589.24     13.47 o 
   5   1   8       46.88       54.10      5.09 o 
   6   1   8       35.29       26.25      3.97 o 
   7   1   8      255.11      269.26      9.88 o 
  -7   2   8      117.50      126.00      9.36 o 
  -6   2   8      112.94       94.51     10.37 o 
  -5   2   8      430.01      406.53     13.59 o 
  -4   2   8       35.77       41.82      6.44 o 
  -3   2   8     1639.48     1761.59     40.44 o 
  -2   2   8      574.56      542.80     15.72 o 
  -1   2   8      577.49      554.92     14.32 o 
   0   2   8        7.34       14.81      1.81 o 
   1   2   8      571.15      530.95     13.77 o 
   2   2   8      569.88      519.97     10.57 o 
   3   2   8     1627.71     1737.97     56.27 o 
   4   2   8       35.29       29.38      4.22 o 
   5   2   8      429.82      391.78     12.61 o 
   6   2   8      111.80      102.93      6.45 o 
   7   2   8      117.62      138.92      8.69 o 
  -7   3   8      164.14      142.81      9.87 o 
  -6   3   8       43.02       38.08      7.48 o 
  -5   3   8       69.90       70.03      9.39 o 
  -4   3   8       86.15       80.97      4.74 o 
  -3   3   8      361.12      339.49     13.37 o 
  -2   3   8      510.96      488.32     15.03 o 
  -1   3   8     1159.97     1114.88     25.05 o 
   0   3   8      558.78      514.56     12.48 o 
   1   3   8     1162.38     1080.64     17.73 o 
   2   3   8      511.55      465.73     10.05 o 
   3   3   8      361.34      354.30      9.12 o 
   4   3   8       85.76       73.13      5.08 o 
   5   3   8       70.84       77.83      8.54 o 
   6   3   8       43.74       41.67      6.83 o 
   7   3   8      162.60      151.55      9.11 o 
  -7   4   8       92.53       96.50      7.81 o 
  -6   4   8      194.83      205.87     13.89 o 
  -5   4   8     1413.23     1391.77     42.61 o 
  -3   4   8      594.82      609.55     19.89 o 
  -2   4   8     2460.31     2432.13     51.85 o 
  -1   4   8      723.42      687.49     11.90 o 
   0   4   8     1104.20     1129.39     21.87 o 
   1   4   8      715.07      656.62     18.39 o 
   2   4   8     2462.32     2440.03     36.35 o 
   3   4   8      590.84      597.84     20.08 o 
   4   4   8      544.90      535.29     14.39 o 
   5   4   8     1406.32     1396.23     40.61 o 
   6   4   8      193.79      208.23     13.26 o 
   7   4   8       92.06      102.53      7.57 o 
  -7   5   8       12.02       12.93      3.67 o 
  -6   5   8      227.93      250.87     14.47 o 
  -5   5   8       89.77      109.48     10.43 o 
  -3   5   8      479.52      443.26     17.04 o 
  -2   5   8      281.37      281.07     11.54 o 
  -1   5   8     1509.35     1472.73     32.43 o 
   0   5   8     1620.51     1552.89     23.19 o 
   1   5   8     1506.34     1423.06     33.80 o 
   2   5   8      281.26      280.26     12.27 o 
   3   5   8      476.00      451.92     12.41 o 
   4   5   8      378.22      361.06     17.29 o 
   5   5   8       91.66       92.66      9.76 o 
   6   5   8      228.41      236.50     13.94 o 
   7   5   8       12.57       12.71      3.73 o 
  -6   6   8       61.75       85.32      8.16 o 
  -5   6   8       43.95       49.36      8.03 o 
  -3   6   8      113.96      127.20      9.01 o 
  -2   6   8      823.69      869.80     24.17 o 
  -1   6   8      749.73      735.11     19.37 o 
   0   6   8      833.12      765.01     20.26 o 
   1   6   8      748.85      755.72     21.65 o 
   2   6   8      819.63      790.59     23.83 o 
   3   6   8      113.71      116.41      4.99 o 
   4   6   8       62.73       47.51      7.25 o 
   5   6   8       43.39       46.49      7.65 o 
   6   6   8       60.94       58.14      7.32 o 
  -6   7   8       16.67       24.88      8.19 o 
  -5   7   8       55.49       49.30      6.76 o 
  -4   7   8      869.13      880.95     28.51 o 
  -2   7   8       97.77      106.69      7.56 o 
   0   7   8     1505.02     1525.30     34.96 o 
   1   7   8      409.37      451.64     15.91 o 
   2   7   8       96.13       78.05      5.14 o 
   3   7   8      891.04      940.12     20.45 o 
   4   7   8      870.50      826.79     28.77 o 
   5   7   8       55.44       53.72      7.53 o 
   6   7   8       16.94       17.60      4.83 o 
  -6   8   8       26.00       25.35      5.48 o 
  -1   8   8      212.51      197.43      6.38 o 
   0   8   8       22.59       16.89      2.98 o 
   1   8   8      212.50      194.53      6.44 o 
   2   8   8      551.78      526.90     11.63 o 
   3   8   8      341.06      367.18     12.00 o 
   4   8   8       48.71       50.23      6.92 o 
   5   8   8      128.13      133.11     10.64 o 
   6   8   8       26.10       24.94      5.02 o 
  -1   9   8      166.02      156.92      7.29 o 
   0   9   8      172.05      181.09      8.14 o 
   1   9   8      167.95      151.75      5.90 o 
   2   9   8       90.96       73.59      5.97 o 
   3   9   8      210.51      189.01      8.57 o 
   4   9   8      156.72      163.16      8.03 o 
   5   9   8       71.29       55.05      6.87 o 
  -5  10   8      107.18      106.93      8.64 o 
  -1  10   8      107.63       95.30      6.04 o 
   0  10   8        6.38        2.65      2.15 o 
   1  10   8      109.13       98.67      6.66 o 
   2  10   8       25.07       18.73      3.94 o 
   3  10   8      683.97      728.55     26.17 o 
   4  10   8       59.56       70.74      5.37 o 
   5  10   8      107.52      133.08      9.12 o 
  -1  11   8      199.78      209.71     13.52 o 
   0  11   8     1082.01     1122.66     24.77 o 
   1  11   8      199.87      182.16      8.99 o 
   2  11   8      309.28      279.71     11.30 o 
   3  11   8      106.16      111.64     10.04 o 
   4  11   8       47.88       46.08      4.31 o 
   0  12   8       37.12       28.93      4.49 o 
   1  12   8       59.47       57.79      6.27 o 
   2  12   8       50.98       51.46      7.36 o 
   3  12   8       12.19        9.83      4.74 o 
   4  12   8       95.83       82.38      7.25 o 
  -3  13   8      134.06      136.40      8.93 o 
   0  13   8       52.26       54.58      6.48 o 
   1  13   8       38.46       32.18      5.89 o 
   2  13   8      104.02      110.60      9.23 o 
   3  13   8      133.24      125.72      9.15 o 
   0  14   8       23.51       16.17      4.61 o 
   1  14   8       71.59       63.11      6.42 o 
   2  14   8       86.00       95.20      8.09 o 
  -1  15   8       43.37       37.64      4.54 o 
   0  15   8       66.73       70.49      6.63 o 
   1   0   9       35.92       46.80      3.48 o 
   2   0   9     8604.53     9178.56    169.71 o 
   3   0   9     1517.75     1615.10     37.00 o 
   4   0   9      235.83      224.54     11.65 o 
   5   0   9       15.30       13.99      3.26 o 
   6   0   9       30.79       36.86      4.45 o 
   7   0   9        0.32       -0.64      3.24 o 
  -7   1   9       58.25       56.74      7.01 o 
  -6   1   9       74.97       81.78      8.36 o 
  -5   1   9      753.26      745.65     40.49 o 
  -4   1   9      376.54      415.27     11.21 o 
  -3   1   9      898.56      900.45     24.12 o 
  -2   1   9     1823.28     1882.92     40.42 o 
  -1   1   9       25.47       17.86      2.54 o 
   0   1   9      652.25      629.84     11.01 o 
   1   1   9       27.03       16.71      2.38 o 
   2   1   9     1829.26     1819.50     38.56 o 
   3   1   9      898.30      879.59     16.72 o 
   4   1   9      372.96      392.01     10.70 o 
   5   1   9      748.87      765.20     18.96 o 
   6   1   9       73.88       92.98      6.22 o 
   7   1   9       58.63       70.80      6.41 o 
  -7   2   9       55.58       47.16      6.11 o 
  -6   2   9       45.70       49.28      8.16 o 
  -5   2   9      257.56      281.33     10.58 o 
  -4   2   9       75.35       89.69      5.01 o 
  -3   2   9     3127.19     3470.31     71.58 o 
  -2   2   9      167.82      140.41      7.14 o 
  -1   2   9      605.10      625.97     16.08 o 
   0   2   9     1079.85     1028.04     22.23 o 
   1   2   9      600.34      602.95     15.66 o 
   2   2   9      167.36      144.18      6.67 o 
   3   2   9     3123.14     3259.22     47.60 o 
   4   2   9       74.81       79.23      5.23 o 
   5   2   9      256.11      269.12     10.29 o 
   6   2   9       46.33       43.99      4.52 o 
   7   2   9       56.87       51.30      5.61 o 
  -7   3   9       21.10       14.87      4.26 o 
  -6   3   9       18.51       23.13      6.96 o 
  -5   3   9       21.98       23.86      6.64 o 
  -4   3   9      218.50      255.93     12.66 o 
  -3   3   9      146.71      179.61      9.59 o 
  -2   3   9      957.79     1097.61     26.95 o 
  -1   3   9      200.33      189.00      7.47 o 
   0   3   9     2034.31     2034.93     40.25 o 
   1   3   9      201.24      168.35      7.33 o 
   2   3   9      958.77     1018.56     18.00 o 
   3   3   9      148.23      147.52      5.80 o 
   4   3   9      217.93      220.44      8.59 o 
   5   3   9       21.80       16.06      5.13 o 
   6   3   9       18.05       18.86      5.14 o 
   7   3   9       21.11       21.56      4.29 o 
  -7   4   9       25.85       36.31      5.20 o 
  -6   4   9       25.74       19.46      6.47 o 
  -5   4   9      271.25      254.73     16.28 o 
  -3   4   9      987.69      963.54     27.15 o 
  -2   4   9      219.73      250.93     10.47 o 
  -1   4   9     2000.43     2114.63     36.03 o 
   0   4   9     1047.50      925.12     15.21 o 
   1   4   9     1995.89     2074.85     45.16 o 
   2   4   9      217.07      255.88     14.74 o 
   3   4   9      989.20      948.65     24.53 o 
   4   4   9       90.05      106.69      9.21 o 
   5   4   9      277.78      273.76     15.44 o 
   6   4   9       25.60       23.93      5.94 o 
   7   4   9       26.81       25.07      4.58 o 
  -6   5   9       14.06       15.92      5.25 o 
  -5   5   9      573.81      578.57     24.44 o 
  -3   5   9      144.17      142.09      9.50 o 
  -2   5   9      198.43      232.20     10.36 o 
  -1   5   9      182.96      197.43      8.22 o 
   0   5   9      154.65      185.64      8.29 o 
   1   5   9      182.04      166.65      8.88 o 
   2   5   9      197.70      198.84     10.55 o 
   3   5   9      145.45      153.23      7.08 o 
   4   5   9      158.28      164.88     11.54 o 
   5   5   9      566.69      540.40     22.76 o 
   6   5   9       14.36       12.30      4.82 o 
  -6   6   9       14.32       10.77      4.74 o 
  -5   6   9      275.23      282.67     15.94 o 
  -3   6   9      147.18      159.63      9.90 o 
  -2   6   9      423.18      435.54     15.55 o 
  -1   6   9      171.82      196.17      8.26 o 
   0   6   9     1024.16     1105.52     27.03 o 
   1   6   9      170.11      173.80      9.28 o 
   2   6   9      420.77      436.08     33.96 o 
   3   6   9      146.95      155.11      9.03 o 
   4   6   9     1410.60     1442.77     40.94 o 
   5   6   9      274.94      265.44     15.27 o 
   6   6   9       15.01       15.26      4.95 o 
  -6   7   9       53.65       57.56      6.22 o 
  -5   7   9       24.08       18.34      5.37 o 
  -2   7   9      689.30      782.11     22.94 o 
   0   7   9      159.14      185.85      8.79 o 
   1   7   9      366.93      413.48      9.34 o 
   2   7   9      690.71      721.83     16.39 o 
   3   7   9      347.95      327.90     10.78 o 
   4   7   9      385.73      418.89     19.09 o 
   5   7   9       23.48       13.76      5.10 o 
   6   7   9       53.46       40.67      5.96 o 
  -1   8   9     1032.05     1054.66     28.72 o 
   0   8   9      154.88      135.06      6.83 o 
   1   8   9     1029.01     1046.89     17.68 o 
   2   8   9      651.60      637.29     50.97 o 
   3   8   9       24.91       34.33      4.20 o 
   4   8   9       58.73       54.96      7.60 o 
   5   8   9       53.07       47.00      6.67 o 
   6   8   9        8.15        8.97      4.30 o 
  -5   9   9       46.83       30.22      5.59 o 
  -1   9   9      758.66      748.73     17.77 o 
   0   9   9      227.30      212.25     12.01 o 
   1   9   9      757.11      750.35     17.76 o 
   2   9   9      166.76      151.85      8.04 o 
   3   9   9        0.32        4.33      2.78 o 
   4   9   9      325.47      314.71     10.90 o 
   5   9   9       47.43       51.15      6.59 o 
  -5  10   9       79.28       72.18      7.18 o 
  -1  10   9       47.90       56.17      5.05 o 
   0  10   9       88.73      100.98      6.64 o 
   1  10   9       47.95       45.34      6.08 o 
   2  10   9      261.41      238.12     10.40 o 
   3  10   9       19.45       14.53      5.09 o 
   4  10   9       62.58       67.15      5.09 o 
   5  10   9       81.29       87.35      7.03 o 
   0  11   9      103.41      102.71      6.97 o 
   1  11   9       77.89       83.86      9.64 o 
   2  11   9      407.66      411.74     19.22 o 
   3  11   9      259.56      232.97     13.52 o 
   4  11   9       10.60       11.67      3.99 o 
   0  12   9       89.39       71.18      7.90 o 
   1  12   9       60.45       68.09      7.99 o 
   2  12   9      175.04      164.23     11.41 o 
   3  12   9       81.35       94.12      8.72 o 
   4  12   9       12.61       13.14      3.59 o 
   0  13   9       12.30       14.47      3.92 o 
   1  13   9       83.31       76.10      7.75 o 
   2  13   9      219.61      203.85     12.21 o 
   3  13   9       67.21       84.25      7.47 o 
   0  14   9        3.65        7.10      3.78 o 
   1  14   9       54.16       56.44      6.34 o 
   2  14   9        3.45        4.48      3.08 o 
   0   0  10        3.95        1.81      1.79 o 
   1   0  10      160.40      142.37      6.34 o 
   2   0  10     1385.60     1345.26     30.70 o 
   3   0  10      591.82      566.09     17.43 o 
   4   0  10        2.33       15.16      2.59 o 
   5   0  10       41.96       36.53      4.54 o 
   6   0  10        4.02        5.91      2.95 o 
   7   0  10       38.02       28.91      5.16 o 
  -7   1  10        7.55        8.32      4.13 o 
  -6   1  10        7.72        6.46      5.66 o 
  -5   1  10       87.43       73.97      5.76 o 
  -4   1  10     1013.64     1175.69     35.87 o 
  -3   1  10      771.48      821.56     23.12 o 
  -2   1  10     1372.86     1491.53     33.66 o 
  -1   1  10     3196.77     3136.02     61.52 o 
   0   1  10        2.66        3.73      1.24 o 
   1   1  10     3184.02     3153.35     61.98 o 
   2   1  10     1384.06     1477.32     32.96 o 
   3   1  10      770.71      794.81     18.59 o 
   4   1  10     1015.47     1076.08     20.88 o 
   5   1  10       88.54       73.39      5.78 o 
   6   1  10        8.43        8.51      3.26 o 
   7   1  10        7.59        5.20      3.05 o 
  -7   2  10       29.42       33.88      5.48 o 
  -6   2  10      246.20      210.42     14.54 o 
  -5   2  10      196.41      222.56     19.41 o 
  -4   2  10       13.56        9.86      2.60 o 
  -3   2  10     1527.95     1595.02     38.26 o 
  -2   2  10     2063.46     2185.84     46.82 o 
  -1   2  10     8708.41     9316.83    171.47 o 
   0   2  10       96.60       95.08      4.76 o 
   1   2  10     8708.49     8567.59    158.70 o 
   2   2  10     2069.63     2123.66     44.63 o 
   3   2  10     1526.45     1618.95     35.60 o 
   4   2  10       13.48        9.70      2.06 o 
   5   2  10      196.49      217.78      9.37 o 
   6   2  10      244.55      259.50      9.78 o 
   7   2  10       29.58       33.80      4.69 o 
  -7   3  10        6.00        7.59      3.89 o 
  -6   3  10      435.35      391.57     19.90 o 
  -5   3  10      192.07      218.29     15.11 o 
  -3   3  10      111.65      116.15      7.89 o 
  -2   3  10      543.50      619.64     18.14 o 
  -1   3  10       72.05       60.43      4.29 o 
   0   3  10     1631.48     1717.38     35.12 o 
   1   3  10       70.73       61.41      4.77 o 
   2   3  10      540.09      596.81     12.59 o 
   3   3  10      111.17      120.73      4.51 o 
   4   3  10      289.82      273.15     17.60 o 
   5   3  10      188.45      189.14     12.72 o 
   6   3  10      435.51      390.92     17.72 o 
   7   3  10        5.94       10.42      3.42 o 
  -7   4  10       18.45       27.15      4.50 o 
  -6   4  10       40.30       30.66      6.49 o 
  -5   4  10      141.47      135.24     12.01 o 
  -4   4  10      424.45      430.10     17.95 o 
  -3   4  10      646.96      709.66     22.38 o 
  -2   4  10      528.14      551.40     17.22 o 
  -1   4  10      756.02      764.67     19.59 o 
   0   4  10      783.50      845.10     14.49 o 
   1   4  10      755.55      709.07     20.41 o 
   2   4  10      526.19      556.85     12.32 o 
   3   4  10      641.05      677.85     24.27 o 
   4   4  10      428.67      369.92     17.22 o 
   5   4  10      140.14      131.73     11.02 o 
   6   4  10       40.00       29.87      6.14 o 
   7   4  10       18.99       20.11      4.30 o 
  -6   5  10       16.40       16.87      4.74 o 
  -5   5  10      624.85      625.54     25.92 o 
  -3   5  10      668.52      672.29     21.93 o 
  -2   5  10      392.44      386.17     14.12 o 
  -1   5  10       65.91       62.44      4.71 o 
   0   5  10      486.87      610.01     17.67 o 
   1   5  10       65.38       62.02      5.62 o 
   2   5  10      391.09      403.06     15.88 o 
   3   5  10      670.42      672.32     16.17 o 
   4   5  10      718.26      688.42     24.97 o 
   5   5  10      629.30      620.07     24.00 o 
   6   5  10       15.80       11.59      4.54 o 
  -6   6  10       43.31       38.45      6.01 o 
  -5   6  10      462.33      460.25     20.87 o 
  -3   6  10      439.26      448.54     17.42 o 
  -2   6  10      244.92      236.97     10.97 o 
  -1   6  10      917.88      956.89     23.77 o 
   0   6  10        3.42        3.71      2.20 o 
   1   6  10      920.40      931.85     25.97 o 
   2   6  10      244.48      224.39      8.29 o 
   3   6  10      443.48      423.65     12.19 o 
   4   6  10      924.58      919.80     30.36 o 
   5   6  10      465.42      446.35     19.84 o 
   6   6  10       41.21       41.04      6.24 o 
  -6   7  10      137.16      137.58      8.88 o 
  -5   7  10       23.86       43.23      6.80 o 
  -2   7  10      174.63      172.12      9.53 o 
  -1   7  10      123.52      139.64      8.60 o 
   0   7  10      713.33      709.21     16.41 o 
   1   7  10      120.89      114.79      4.99 o 
   2   7  10      174.22      172.45      7.51 o 
   3   7  10      351.22      358.42     11.35 o 
   4   7  10      479.35      454.85     19.93 o 
   5   7  10       23.39       24.39      6.01 o 
   6   7  10      137.72      131.11      9.29 o 
  -1   8  10      367.55      335.87     14.61 o 
   0   8  10      681.51      655.73     17.68 o 
   1   8  10      373.01      351.24     10.42 o 
   2   8  10        7.39        5.46      4.05 o 
   3   8  10      101.84       90.82      6.01 o 
   4   8  10      488.45      468.01     19.94 o 
   5   8  10       47.76       43.75      6.52 o 
   6   8  10        3.55        0.52      3.03 o 
  -5   9  10        5.65       14.15      4.43 o 
  -1   9  10      164.99      162.54     10.49 o 
   0   9  10      128.90      106.98      6.79 o 
   1   9  10      163.62      164.63      8.28 o 
   2   9  10      119.69      112.43      9.67 o 
   3   9  10      339.76      318.32     16.18 o 
   4   9  10        9.72       10.38      3.31 o 
   5   9  10        5.81       11.68      4.06 o 
  -5  10  10       19.69       21.27      4.97 o 
  -1  10  10      288.92      275.60     13.75 o 
   0  10  10       16.20       12.47      5.54 o 
   1  10  10      288.54      267.70     11.09 o 
   2  10  10      136.31      133.67     11.11 o 
   3  10  10      437.87      448.16     19.57 o 
   4  10  10       14.34       19.57      3.22 o 
   5  10  10       20.93       19.71      4.09 o 
  -1  11  10      468.96      456.03     18.33 o 
   0  11  10      125.07      100.20      9.29 o 
   1  11  10      468.07      459.37     20.21 o 
   2  11  10      387.96      365.68     17.93 o 
   3  11  10      124.24      122.12      9.86 o 
   4  11  10      225.83      220.32     11.55 o 
  -4  12  10       97.15      105.19      8.68 o 
   0  12  10      663.04      744.23     25.68 o 
   1  12  10       64.64       66.84      7.99 o 
   2  12  10       76.82       90.50      9.06 o 
   3  12  10      119.30      103.56      8.91 o 
   4  12  10       98.58       94.02      7.04 o 
   0  13  10      320.35      338.08     15.39 o 
   1  13  10       92.16       83.98      8.06 o 
   2  13  10       56.91       54.76      6.76 o 
   3  13  10       97.63      107.72      8.09 o 
   0  14  10      108.07      105.93      8.04 o 
   1  14  10        6.25       10.73      3.77 o 
   2  14  10       71.57       66.24      6.34 o 
   1   0  11     3778.49     3932.71     76.36 o 
   2   0  11        5.01       12.57      2.83 o 
   3   0  11     1697.17     1786.65     41.02 o 
   4   0  11        0.10        0.25      2.06 o 
   5   0  11        0.01        2.13      2.72 o 
   6   0  11      315.91      348.38     11.75 o 
   7   0  11       57.69       62.01      6.17 o 
  -7   1  11       13.54       15.83      4.55 o 
  -6   1  11      491.30      505.41     22.50 o 
  -5   1  11      250.13      265.42     20.86 o 
  -4   1  11      155.42      189.70     10.75 o 
  -3   1  11      632.12      640.73     19.66 o 
  -2   1  11      117.99      133.68      7.16 o 
  -1   1  11     1888.30     1953.65     41.01 o 
   0   1  11       72.41       51.20      2.86 o 
   1   1  11     1884.86     1912.05     40.57 o 
   2   1  11      116.80      129.31      6.84 o 
   3   1  11      632.49      639.21     14.02 o 
   4   1  11      153.41      179.30      6.00 o 
   5   1  11      246.88      248.54     10.25 o 
   6   1  11      491.66      504.03     14.31 o 
  -7   2  11       19.55       17.67      4.46 o 
  -6   2  11      103.57       98.02     10.72 o 
  -4   2  11      475.17      450.29     17.27 o 
  -3   2  11      685.42      745.92     44.21 o 
  -2   2  11      374.19      412.29     14.08 o 
  -1   2  11      731.18      827.85     20.55 o 
   0   2  11      794.95      878.16     20.73 o 
   1   2  11      732.76      765.01     19.98 o 
   2   2  11      374.40      409.32     13.57 o 
   3   2  11      683.64      663.65     11.92 o 
   4   2  11      472.76      405.84     12.81 o 
   5   2  11      365.70      323.63     11.52 o 
   6   2  11      103.40       96.46      8.75 o 
  -7   3  11       62.67       57.88      6.23 o 
  -6   3  11       49.74       45.09      7.75 o 
  -3   3  11      270.32      296.70      9.47 o 
  -2   3  11      477.52      473.72     15.53 o 
  -1   3  11      484.97      485.48     14.30 o 
   0   3  11      318.16      387.98     11.33 o 
   1   3  11      493.11      504.39     15.29 o 
   2   3  11      477.83      457.98     10.93 o 
   3   3  11      272.10      308.83      7.59 o 
   4   3  11      280.37      272.98     14.13 o 
   5   3  11      174.40      164.23     11.85 o 
   6   3  11       49.80       44.88      6.42 o 
   7   3  11       62.24       57.53      5.61 o 
  -6   4  11       42.78       31.38      6.57 o 
  -5   4  11       88.32       94.60     10.76 o 
  -4   4  11     1465.41     1607.36     42.71 o 
  -3   4  11      962.25     1015.73     28.57 o 
  -2   4  11      536.94      562.14     17.69 o 
  -1   4  11      127.76      113.92      6.13 o 
   0   4  11      185.62      172.19      5.23 o 
   1   4  11      128.45      115.60      7.37 o 
   2   4  11      539.06      563.97     12.81 o 
   3   4  11      953.82      947.07     17.60 o 
   4   4  11     1464.98     1524.98     41.31 o 
   5   4  11       89.93       89.70      9.10 o 
   6   4  11       44.25       39.17      6.03 o 
  -6   5  11       49.90       45.36      7.04 o 
  -5   5  11      180.48      164.22     13.27 o 
  -4   5  11      326.45      310.45     16.16 o 
  -3   5  11      134.26      147.05      9.39 o 
  -2   5  11      337.99      336.84     13.25 o 
  -1   5  11      110.59      100.22      5.89 o 
   0   5  11      484.29      502.24     15.97 o 
   1   5  11      112.44      111.03      7.59 o 
   2   5  11      337.84      332.66     14.90 o 
   3   5  11      133.97      137.71      8.22 o 
   4   5  11      321.65      331.60     16.39 o 
   5   5  11      181.03      153.67     11.67 o 
   6   5  11       49.27       47.67      6.59 o 
  -6   6  11      225.53      218.06     12.20 o 
  -5   6  11      178.92      196.59     13.56 o 
  -4   6  11      193.48      206.51     13.65 o 
  -2   6  11      261.76      286.93     12.13 o 
   0   6  11        0.71        0.42      2.38 o 
   1   6  11      416.55      422.97     17.53 o 
   2   6  11      263.11      271.11      9.35 o 
   3   6  11      683.94      642.92     15.63 o 
   4   6  11      192.69      196.10     12.62 o 
   5   6  11      177.72      168.21     11.61 o 
   6   6  11      225.01      201.07     11.51 o 
  -6   7  11       29.54       28.91      4.76 o 
  -5   7  11      170.20      131.95     10.12 o 
  -1   7  11     1015.69     1005.42     28.51 o 
   0   7  11      146.38      143.22      9.31 o 
   1   7  11     1013.13     1014.28     20.61 o 
   2   7  11      583.50      611.62     15.49 o 
   3   7  11      125.01      124.42      9.59 o 
   4   7  11       42.99       44.11      6.88 o 
   5   7  11      172.01      145.26     10.96 o 
   6   7  11       29.91       28.63      4.95 o 
  -5   8  11       11.36       10.86      4.36 o 
  -1   8  11       50.69       46.09      5.75 o 
   0   8  11      158.38      154.76     10.47 o 
   1   8  11       52.53       42.57      4.07 o 
   2   8  11      625.85      631.61     23.25 o 
   3   8  11      378.60      361.98     17.03 o 
   4   8  11      221.42      212.35     12.78 o 
   5   8  11       11.66        8.18      4.93 o 
   6   8  11       29.46       30.61      4.41 o 
  -5   9  11      267.18      272.28     13.93 o 
  -1   9  11      115.16      120.94      9.19 o 
   0   9  11      570.94      557.07     21.51 o 
   1   9  11      116.35      106.59      9.30 o 
   2   9  11      254.81      266.35     14.94 o 
   3   9  11      474.06      494.84     20.62 o 
   4   9  11      282.32      282.37     14.10 o 
   5   9  11      269.35      271.36     12.68 o 
  -5  10  11       26.21       18.01      4.33 o 
  -1  10  11       56.39       65.72      6.98 o 
   0  10  11      172.23      128.10     10.23 o 
   1  10  11       56.21       51.35      7.23 o 
   2  10  11       55.03       65.05      8.06 o 
   3  10  11      259.89      235.20     13.89 o 
   4  10  11        8.55        8.04      3.75 o 
   5  10  11       25.33       23.88      3.91 o 
  -4  11  11      210.86      217.42     13.35 o 
  -1  11  11      288.83      283.83     14.19 o 
   0  11  11      320.59      303.86     15.74 o 
   1  11  11      288.01      293.44     15.94 o 
   2  11  11      308.26      297.21     15.86 o 
   3  11  11       26.45       28.82      5.68 o 
   4  11  11      207.70      187.77     10.51 o 
  -4  12  11       51.73       52.81      6.34 o 
   0  12  11      332.04      333.51     16.26 o 
   1  12  11       83.31       84.79      8.55 o 
   2  12  11       58.60       55.11      7.16 o 
   3  12  11       21.79       31.71      5.28 o 
  -3  13  11       13.78       15.50      4.27 o 
   0  13  11       96.50       96.22      8.42 o 
   1  13  11       47.63       47.29      6.17 o 
   2  13  11      152.45      193.77     11.65 o 
   3  13  11       14.50       16.88      4.22 o 
   0  14  11        0.49       -3.36      3.36 o 
   1  14  11       27.14       36.11      5.34 o 
   2  14  11       13.01       12.33      3.52 o 
   0   0  12       34.61       40.35      3.87 o 
   1   0  12    13552.90    14387.06    262.69 o 
   2   0  12      404.92      368.98     12.93 o 
   3   0  12     3182.60     3215.62     47.92 o 
   4   0  12     1068.09     1131.85     32.01 o 
   5   0  12      384.83      364.77     16.56 o 
   6   0  12       51.03       51.21      8.03 o 
  -7   1  12        8.95        5.02      3.77 o 
  -6   1  12      364.74      341.70     18.21 o 
  -5   1  12      446.25      426.97     17.96 o 
  -4   1  12      309.15      356.46     15.35 o 
  -3   1  12      440.66      473.97     11.72 o 
  -2   1  12      218.16      158.70      8.06 o 
  -1   1  12     1470.33     1427.62     31.98 o 
   0   1  12     1576.82     1552.67     42.31 o 
   1   1  12     1476.15     1465.12     33.12 o 
   2   1  12      222.19      163.83      8.15 o 
   3   1  12      439.42      460.96      8.06 o 
   4   1  12      312.25      367.18     16.02 o 
   5   1  12      440.32      417.47     13.40 o 
   6   1  12      367.35      355.70     11.62 o 
  -7   2  12       15.36       16.74      4.30 o 
  -6   2  12      169.25      177.65     13.08 o 
  -4   2  12       37.16       39.82      5.66 o 
  -3   2  12      140.60      149.22      7.52 o 
  -2   2  12     1712.50     1905.80     42.44 o 
  -1   2  12      613.85      740.17     19.43 o 
   0   2  12       42.43       18.07      2.76 o 
   1   2  12      619.05      703.39     19.25 o 
   2   2  12     1708.46     1915.11     42.36 o 
   3   2  12      136.10      135.67      4.99 o 
   4   2  12       35.70       38.81      6.07 o 
   5   2  12       70.15       73.03      5.90 o 
   6   2  12      169.90      195.15     11.78 o 
  -6   3  12      132.21      126.79     11.49 o 
  -3   3  12      858.88      905.31     23.70 o 
  -2   3  12      165.72      167.80      8.68 o 
  -1   3  12      661.61      687.89     18.56 o 
   0   3  12     2991.77     2941.38     58.50 o 
   1   3  12      664.13      685.52     19.46 o 
   2   3  12      166.74      162.70      6.25 o 
   3   3  12      868.88      865.43     14.68 o 
   4   3  12       88.52       78.30      7.64 o 
   5   3  12      156.36      172.82     12.04 o 
   6   3  12      131.60      122.40      9.30 o 
  -6   4  12       84.34       94.49      9.69 o 
  -4   4  12      720.26      759.50     26.33 o 
  -3   4  12      480.51      518.59     13.79 o 
  -2   4  12       76.42       79.08      6.04 o 
  -1   4  12      120.93      137.91      7.05 o 
   0   4  12     1338.62     1237.73     47.36 o 
   1   4  12      119.75      156.73      8.94 o 
   2   4  12       76.77       77.94      4.57 o 
   3   4  12      482.42      509.19     11.87 o 
   4   4  12      717.73      689.09     24.53 o 
   5   4  12      199.11      183.14     12.25 o 
   6   4  12       85.46       89.78      8.20 o 
  -6   5  12      102.19      104.97      9.82 o 
  -5   5  12      168.77      186.98     14.08 o 
  -4   5  12      431.81      457.29     20.30 o 
  -2   5  12       82.50       97.12      6.91 o 
  -1   5  12      249.08      280.68     10.55 o 
   0   5  12      264.84      252.02     10.83 o 
   1   5  12      247.10      297.42     12.99 o 
   2   5  12       83.29       87.19      5.27 o 
   3   5  12      652.03      618.64     21.44 o 
   4   5  12      430.64      422.57     18.51 o 
   5   5  12      172.48      183.88     12.34 o 
   6   5  12      103.73      114.79      8.84 o 
  -6   6  12       30.47       44.18      6.45 o 
  -5   6  12       73.62       82.11      9.21 o 
  -4   6  12     1346.59     1395.79     41.65 o 
  -2   6  12      118.74      116.01      7.84 o 
   0   6  12      442.06      442.00     18.53 o 
   1   6  12      356.79      397.49     11.27 o 
   2   6  12      119.46      128.25      6.52 o 
   3   6  12      672.03      723.27     16.89 o 
   4   6  12     1348.05     1343.02     38.32 o 
   5   6  12       72.11       74.98      8.12 o 
   6   6  12       29.87       26.65      5.02 o 
  -6   7  12      105.99       96.79      7.25 o 
  -5   7  12       47.98       38.00      6.59 o 
  -4   7  12      273.57      263.24     15.88 o 
  -1   7  12      292.10      303.49     14.01 o 
   0   7  12      239.40      292.81     13.97 o 
   1   7  12      289.02      297.15     10.47 o 
   2   7  12      266.46      288.63     14.54 o 
   3   7  12      282.10      277.31     13.66 o 
   4   7  12      274.65      254.88     14.00 o 
   5   7  12       47.15       42.57      6.24 o 
   6   7  12      106.57      111.75      7.69 o 
  -5   8  12       18.43       24.31      4.62 o 
  -4   8  12      206.24      226.58     15.00 o 
  -1   8  12       79.64       66.47      6.77 o 
   0   8  12      361.95      335.88     15.86 o 
   1   8  12       80.57       66.12      7.42 o 
   2   8  12       23.12       27.00      5.72 o 
   3   8  12       65.69       83.70      8.43 o 
   4   8  12      204.49      194.01     11.95 o 
   5   8  12       18.20       16.90      4.68 o 
  -5   9  12        3.75        5.90      3.87 o 
  -4   9  12       92.01       95.62     10.11 o 
  -1   9  12      230.93      238.72     13.02 o 
   0   9  12       83.74       70.84      7.88 o 
   1   9  12      233.03      215.15     13.31 o 
   2   9  12     1193.67     1164.12     35.54 o 
   3   9  12       67.98       63.00      7.74 o 
   4   9  12       91.31       89.98      7.95 o 
   5   9  12        3.40        1.27      3.17 o 
  -4  10  12       27.56       23.22      6.01 o 
  -1  10  12      130.56      132.96      9.88 o 
   0  10  12       24.81       31.06      5.96 o 
   1  10  12      129.45      129.80     10.69 o 
   2  10  12       26.55       26.60      6.50 o 
   3  10  12      404.33      404.96     18.28 o 
   4  10  12       28.47       19.76      4.11 o 
  -4  11  12       23.24       17.38      4.61 o 
  -1  11  12       63.70       47.66      6.38 o 
   0  11  12      322.38      331.90     16.57 o 
   1  11  12       63.83       56.75      7.65 o 
   2  11  12      351.74      349.54     17.53 o 
   3  11  12      240.08      241.89     13.25 o 
   4  11  12       23.39       19.04      4.54 o 
  -3  12  12        1.80        2.86      4.19 o 
   0  12  12      495.99      526.66     20.88 o 
   1  12  12       45.01       45.78      6.64 o 
   2  12  12       18.86       21.00      5.03 o 
   3  12  12        1.77        5.58      3.94 o 
  -3  13  12       34.65       24.72      4.98 o 
  -2  13  12       81.84       97.09      8.76 o 
  -1  13  12       37.76       34.48      5.80 o 
   0  13  12      835.65      836.28     26.04 o 
   1  13  12       37.13       35.84      5.75 o 
   2  13  12       82.84       93.72      7.84 o 
   3  13  12       34.34       32.68      4.85 o 
   0  14  12      179.23      184.31      9.76 o 
   1  14  12       98.33       88.64      7.11 o 
   1   0  13     1914.76     2058.65     44.27 o 
   2   0  13      284.81      298.04     11.62 o 
   3   0  13      276.74      275.16     16.35 o 
   4   0  13      455.01      462.82     18.31 o 
   5   0  13        0.48       -0.16      2.50 o 
   6   0  13       43.78       34.10      6.57 o 
  -6   1  13      164.09      145.46     11.83 o 
  -5   1  13      110.23      122.99      9.66 o 
  -4   1  13      245.19      245.76     12.77 o 
  -3   1  13      873.73      840.13     17.98 o 
  -2   1  13      177.02      178.42      8.91 o 
  -1   1  13     2949.32     2802.75     57.68 o 
   0   1  13     3466.98     3846.73     53.91 o 
   1   1  13     2921.78     2849.22     58.86 o 
   2   1  13      177.52      172.75      8.85 o 
   3   1  13      872.43      852.35     12.33 o 
   4   1  13      249.21      251.53     26.84 o 
   5   1  13      108.94      106.51      6.90 o 
   6   1  13      166.90      166.13      8.34 o 
  -6   2  13        6.96        8.89      2.88 o 
  -3   2  13      289.06      297.86     13.16 o 
  -2   2  13     1426.14     1409.70     34.03 o 
  -1   2  13     2688.34     2771.77     57.00 o 
   0   2  13      321.69      343.74     11.52 o 
   1   2  13     2682.26     2694.51     56.54 o 
   2   2  13     1421.58     1434.54     34.31 o 
   3   2  13      290.43      269.13      6.14 o 
   4   2  13      589.59      627.63     22.54 o 
   5   2  13      681.88      638.83     16.95 o 
   6   2  13        6.54        8.06      3.60 o 
  -6   3  13        4.26       12.13      4.69 o 
  -4   3  13      757.96      760.72     25.85 o 
  -3   3  13      149.28      172.58      7.55 o 
  -2   3  13     3493.81     3757.92     55.68 o 
  -1   3  13      140.50      126.71      6.91 o 
   0   3  13      352.16      364.95     11.82 o 
   1   3  13      138.53      138.79      7.97 o 
   2   3  13     3482.48     3629.30     53.77 o 
   3   3  13      151.82      163.66      5.66 o 
   4   3  13      753.71      721.32     25.04 o 
   5   3  13      363.79      366.85     17.24 o 
   6   3  13        4.43        6.43      3.87 o 
  -6   4  13       86.49       90.17      9.24 o 
  -4   4  13     1356.39     1459.39     41.09 o 
  -3   4  13      998.10      950.01     29.30 o 
  -2   4  13       34.61       35.23      3.46 o 
  -1   4  13      469.09      480.28     15.10 o 
   0   4  13        5.87       10.20      2.96 o 
   1   4  13      464.97      470.20     17.19 o 
   2   4  13       33.91       35.68      2.73 o 
   3   4  13      994.13      940.00     38.40 o 
   4   4  13     1350.11     1383.45     38.61 o 
   5   4  13       34.54       32.53      6.17 o 
   6   4  13       83.71       90.26      7.78 o 
  -6   5  13      368.33      373.44     17.08 o 
  -5   5  13       19.22       15.71      5.73 o 
  -4   5  13      116.44       97.84     10.04 o 
  -3   5  13     1307.62     1396.78     40.80 o 
  -2   5  13      207.88      243.03     11.13 o 
  -1   5  13      468.40      529.31     16.11 o 
   0   5  13       64.96       76.47      6.24 o 
   1   5  13      469.84      509.74     18.45 o 
   2   5  13      207.39      253.73      9.12 o 
   3   5  13     1302.42     1365.39     36.34 o 
   4   5  13      114.68       98.45      9.10 o 
   5   5  13       19.76       13.83      4.82 o 
   6   5  13      367.26      362.08     15.36 o 
  -6   6  13       59.89       53.22      6.55 o 
  -5   6  13       34.72       24.05      6.54 o 
  -4   6  13      264.38      271.85     16.18 o 
  -3   6  13     1175.30     1192.09     37.93 o 
  -2   6  13      437.00      458.12     16.52 o 
  -1   6  13       97.05       92.48      6.38 o 
   0   6  13      159.90      147.82      6.73 o 
   1   6  13       98.49       80.57      5.19 o 
   2   6  13      431.55      461.76     13.17 o 
   3   6  13     1181.76     1194.54     24.18 o 
   4   6  13      268.51      278.92     14.63 o 
   5   6  13       34.10       30.62      5.69 o 
   6   6  13       60.57       61.49      6.07 o 
  -5   7  13       52.63       50.88      7.12 o 
  -4   7  13      174.58      191.63     13.72 o 
  -1   7  13       81.90       79.44      7.70 o 
   0   7  13       64.78       69.40      7.25 o 
   1   7  13       82.49       93.40      5.69 o 
   2   7  13      166.45      167.10     11.26 o 
   3   7  13       82.38       90.67      8.34 o 
   4   7  13      172.16      167.03     10.98 o 
   5   7  13       55.47       58.40      6.95 o 
   6   7  13       11.38       13.52      3.36 o 
  -5   8  13       88.77       76.66      7.43 o 
  -4   8  13       32.26       40.32      7.08 o 
  -1   8  13      161.47      183.39     11.34 o 
   0   8  13       60.02       69.84      7.75 o 
   1   8  13      162.90      181.37     12.13 o 
   2   8  13       44.78       35.26      6.15 o 
   3   8  13      311.53      327.50     16.23 o 
   4   8  13       33.10       35.40      5.91 o 
   5   8  13       89.03       90.36      7.49 o 
  -5   9  13      376.83      386.93     15.91 o 
  -4   9  13       45.05       51.68      7.64 o 
  -1   9  13       59.81       68.21      7.56 o 
   0   9  13      395.07      393.96     18.16 o 
   1   9  13       60.57       52.91      7.32 o 
   2   9  13      492.82      426.65     19.52 o 
   3   9  13       39.97       36.44      6.36 o 
   5   9  13      380.85      369.69     13.68 o 
  -4  10  13       15.90        5.86      3.98 o 
  -1  10  13      187.19      196.14     12.02 o 
   0  10  13        0.50        2.65      4.41 o 
   1  10  13      189.82      193.25     12.92 o 
   2  10  13       69.81       59.82      7.78 o 
   3  10  13       54.22       64.59      7.56 o 
  -4  11  13      134.50      150.78     10.40 o 
  -3  11  13        5.86       10.59      5.48 o 
  -1  11  13       74.54       77.94      7.98 o 
   0  11  13       12.14       12.97      5.07 o 
   1  11  13       74.21       71.65      8.09 o 
   2  11  13        4.76        6.96      4.08 o 
   3  11  13        6.32       -3.84      3.84 o 
  -3  12  13       55.84       69.53      8.00 o 
  -2  12  13       18.17       10.20      5.11 o 
  -1  12  13      297.89      287.58     15.60 o 
   0  12  13      767.77      768.66     26.16 o 
   1  12  13      295.12      299.61     15.40 o 
   2  12  13       18.29       25.02      5.38 o 
   3  12  13       56.87       60.94      6.36 o 
  -2  13  13       78.60      100.35      8.64 o 
  -1  13  13       65.64       74.74      7.57 o 
   0  13  13        5.76        9.19      3.98 o 
   1  13  13       65.13       66.18      6.86 o 
   2  13  13       79.85       89.65      7.71 o 
   0   0  14      859.91      770.86     21.36 o 
   1   0  14     2945.43     3052.21     63.08 o 
   2   0  14      130.63      125.45      7.64 o 
   3   0  14      479.11      518.54     10.34 o 
   4   0  14      206.04      205.06      8.17 o 
   5   0  14      343.65      327.57     10.48 o 
   6   0  14      201.30      183.23     12.51 o 
  -6   1  14       25.93       18.10      5.68 o 
  -5   1  14      302.92      256.71     12.68 o 
  -4   1  14       14.67       14.70      3.81 o 
  -3   1  14      194.33      186.28      6.06 o 
  -2   1  14      289.06      309.66      8.75 o 
  -1   1  14      100.11       86.60      5.98 o 
   0   1  14        1.31        7.70      2.55 o 
   1   1  14       99.42       84.93      6.12 o 
   2   1  14      289.69      295.88     12.14 o 
   3   1  14      196.38      173.68      4.99 o 
   4   1  14       14.24       12.89      2.66 o 
   5   1  14      302.28      279.92     10.76 o 
   6   1  14       27.42       14.76      5.37 o 
  -6   2  14       70.01       60.42      4.79 o 
  -3   2  14      330.83      335.04     10.65 o 
  -2   2  14       31.79       40.42      3.18 o 
  -1   2  14       62.08       61.44      5.02 o 
   0   2  14     2462.61     2555.92     53.31 o 
   1   2  14       62.19       53.41      5.03 o 
   2   2  14       30.50       32.04      4.61 o 
   3   2  14      331.05      334.94      7.09 o 
   4   2  14      279.50      294.14     14.66 o 
   5   2  14       66.62       58.22      7.12 o 
   6   2  14       71.77       75.62      7.25 o 
  -6   3  14      250.30      254.01     14.09 o 
  -4   3  14        7.48        3.56      3.95 o 
  -3   3  14      524.20      565.62     21.87 o 
  -2   3  14      429.66      502.60     12.85 o 
  -1   3  14       40.87       44.60      4.50 o 
   0   3  14     1940.63     1933.63     41.69 o 
   1   3  14       41.63       38.31      4.61 o 
   2   3  14      423.30      465.65      9.61 o 
   3   3  14      521.33      530.02     14.69 o 
   4   3  14        7.00        0.77      4.37 o 
   5   3  14       93.22      101.16      9.10 o 
   6   3  14      251.49      252.75     12.88 o 
  -6   4  14       52.58       55.57      5.94 o 
  -4   4  14       33.85       22.63      5.98 o 
  -3   4  14     1429.01     1486.91     42.33 o 
  -2   4  14      367.57      380.29     11.10 o 
  -1   4  14      204.80      181.34      5.76 o 
   0   4  14      163.53      178.82      9.56 o 
   1   4  14      202.77      193.98     10.75 o 
   2   4  14      362.95      356.57      8.62 o 
   3   4  14     1427.32     1570.74     39.94 o 
   4   4  14       34.63       32.46      6.26 o 
   5   4  14      329.92      327.58     15.91 o 
   6   4  14       52.69       48.14      5.76 o 
  -6   5  14      206.49      239.64     18.04 o 
  -5   5  14      131.51      109.36     10.62 o 
  -4   5  14      879.40      870.80     30.60 o 
  -3   5  14      365.72      384.15     19.06 o 
  -2   5  14      908.69      918.74     19.69 o 
  -1   5  14      132.19      120.30      5.91 o 
   0   5  14     1131.63     1109.18     26.42 o 
   1   5  14      129.73      124.28      8.97 o 
   2   5  14      913.96      932.52     46.80 o 
   3   5  14      364.54      373.99     15.79 o 
   4   5  14      886.31      848.75     27.71 o 
   5   5  14      131.72      105.85      9.19 o 
   6   5  14      206.84      211.37     10.90 o 
  -6   6  14      109.81      115.79      5.77 o 
  -5   6  14       44.45       46.10      7.68 o 
  -4   6  14      112.27       94.00     10.21 o 
  -3   6  14        9.95        8.27      5.67 o 
  -2   6  14      675.27      670.14     25.95 o 
  -1   6  14       99.71       79.82      4.87 o 
   0   6  14     1300.91     1449.30     26.80 o 
   1   6  14      102.26       85.71     12.04 o 
   2   6  14      673.32      684.85     23.96 o 
   3   6  14        9.63       12.07      3.75 o 
   4   6  14      111.77       96.99      8.64 o 
   5   6  14       45.11       52.18      6.49 o 
   6   6  14      109.29      113.56      7.46 o 
  -5   7  14      172.84      189.37     11.78 o 
  -4   7  14      416.36      444.57     21.12 o 
  -3   7  14     1065.42     1184.43     39.05 o 
  -2   7  14      566.70      649.90     22.31 o 
  -1   7  14      244.91      278.50     14.15 o 
   0   7  14      399.95      418.62     12.88 o 
   1   7  14      243.15      243.42     13.76 o 
   2   7  14      566.01      602.38     22.88 o 
   3   7  14     1060.32     1068.20     32.09 o 
   4   7  14      415.91      425.86     17.86 o 
   5   7  14      171.60      175.81     10.73 o 
  -5   8  14       36.65       36.84      5.21 o 
  -4   8  14       13.54       10.07      4.95 o 
  -3   8  14       37.02       41.58      7.67 o 
  -1   8  14      518.67      537.80     21.14 o 
   0   8  14       87.29       83.64      5.80 o 
   1   8  14      512.94      491.26     20.79 o 
   2   8  14      498.78      509.96     21.15 o 
   3   8  14       38.28       43.57      6.31 o 
   4   8  14       13.93       14.53      4.41 o 
   5   8  14       36.77       29.09      4.81 o 
  -5   9  14        2.68        6.60      3.07 o 
  -4   9  14       78.15      108.74     10.25 o 
  -3   9  14      317.47      350.37     19.83 o 
  -1   9  14       13.59       12.83      5.23 o 
   0   9  14       29.67       14.92      7.34 o 
   1   9  14       14.07       21.53      6.12 o 
   2   9  14      120.23      103.63      9.65 o 
   3   9  14      318.56      350.06     16.81 o 
  -4  10  14       60.09       59.42      8.00 o 
  -3  10  14       21.40       19.41      5.58 o 
  -2  10  14       75.00       78.22      9.86 o 
  -1  10  14      243.20      258.72     17.76 o 
   0  10  14        0.92        3.26      3.81 o 
   1  10  14      243.68      237.40     14.56 o 
   2  10  14       76.25       75.00      8.58 o 
   3  10  14       22.08       21.41      5.56 o 
  -4  11  14      200.60      229.27     12.43 o 
  -3  11  14       16.70       19.56      5.79 o 
  -2  11  14       64.09       65.09      8.62 o 
  -1  11  14       16.31       20.18      6.77 o 
   0  11  14        1.26        2.38      3.99 o 
   1  11  14       16.44       14.39      5.45 o 
   2  11  14       64.77       60.09      7.42 o 
   3  11  14       15.88       14.50      3.99 o 
  -3  12  14       75.88       69.88      7.59 o 
  -2  12  14       28.28       32.24      6.33 o 
  -1  12  14      110.05      116.38      9.93 o 
   0  12  14       10.45       17.88      5.04 o 
   1  12  14      110.75      111.34      9.29 o 
   2  12  14       27.59       19.13      4.61 o 
   3  12  14       76.17       62.22      6.23 o 
  -2  13  14      107.30      102.32      8.54 o 
   0  13  14      324.04      295.50     13.59 o 
   1  13  14       15.14       14.78      3.94 o 
   2  13  14      105.79       94.14      7.63 o 
   1   0  15       11.79       11.56      3.32 o 
   2   0  15       82.06       91.21      4.15 o 
   3   0  15       96.22      103.41      5.40 o 
   4   0  15      139.66      149.35      7.02 o 
   5   0  15       51.38       63.20      6.53 o 
   6   0  15      156.53      157.82     11.20 o 
  -6   1  15      197.84      164.54     11.71 o 
  -5   1  15     1040.39     1160.79     32.56 o 
  -4   1  15       27.58       29.09      4.74 o 
  -3   1  15      106.94      126.13      6.44 o 
  -2   1  15       77.94       91.26      3.67 o 
  -1   1  15      522.84      516.28     16.72 o 
   0   1  15     3282.24     3380.26     69.32 o 
   1   1  15      523.30      504.75     16.82 o 
   2   1  15       76.69       87.05      4.14 o 
   3   1  15      105.86      124.73      5.29 o 
   4   1  15       28.28       22.94      3.30 o 
   5   1  15     1037.14     1079.63     27.65 o 
   6   1  15      199.78      201.67     11.80 o 
  -6   2  15      128.84      121.54     12.01 o 
  -5   2  15      392.67      374.70     16.19 o 
  -3   2  15      192.41      217.17     12.95 o 
  -2   2  15       12.22       14.00      1.98 o 
  -1   2  15     1084.68     1083.30     27.85 o 
   0   2  15     1469.60     1552.94     35.76 o 
   1   2  15     1079.85     1096.17     28.99 o 
   2   2  15       12.36       13.97      1.92 o 
   3   2  15      189.65      205.54      7.54 o 
   4   2  15      441.39      484.67     19.45 o 
   5   2  15      398.25      401.80     17.64 o 
  -6   3  15       25.41       32.27      3.72 o 
  -4   3  15      117.88      105.23      9.40 o 
  -3   3  15      578.60      602.31     23.36 o 
  -2   3  15      104.36      106.57      7.31 o 
  -1   3  15       41.06       51.58      2.67 o 
   0   3  15        1.34        1.34      2.44 o 
   2   3  15      105.53      109.03      3.84 o 
   3   3  15      584.82      534.89     19.24 o 
   4   3  15      116.04      102.39      8.81 o 
   5   3  15      297.00      279.31     14.34 o 
   6   3  15       26.04       33.24      5.35 o 
  -6   4  15        9.83        7.69      3.01 o 
  -4   4  15       34.93       37.80      7.10 o 
  -3   4  15      106.65      117.30     10.24 o 
  -2   4  15      188.78      199.85      7.99 o 
  -1   4  15      277.11      309.13      6.71 o 
   0   4  15      345.99      336.87      8.23 o 
   1   4  15      278.20      322.80      9.80 o 
   2   4  15      187.15      201.16      6.48 o 
   3   4  15      104.66      105.62      8.32 o 
   4   4  15       35.10       28.71      5.49 o 
   5   4  15       15.40       15.19      4.68 o 
   6   4  15        9.49        7.12      3.50 o 
  -6   5  15       23.44       30.22      3.55 o 
  -4   5  15       74.73       78.84      9.13 o 
  -3   5  15      115.41      129.08     11.49 o 
  -2   5  15      399.45      397.13     18.91 o 
  -1   5  15      205.70      197.32     15.32 o 
   0   5  15      857.09      823.60     14.60 o 
   1   5  15      201.84      220.14     12.18 o 
   2   5  15      405.34      421.98     17.45 o 
   3   5  15      114.87      129.18      9.13 o 
   4   5  15       74.54       74.76      8.08 o 
   5   5  15        1.55        5.41      3.85 o 
   6   5  15       23.34       22.78      4.34 o 
  -6   6  15       88.79       94.71      6.52 o 
  -5   6  15       55.31       58.13      7.82 o 
  -4   6  15        8.39        4.38      4.41 o 
  -3   6  15      914.19      924.35     32.98 o 
  -2   6  15      803.55      831.44     30.04 o 
  -1   6  15      940.86      962.52     20.44 o 
   0   6  15      346.18      350.97     11.10 o 
   1   6  15      941.61      953.79     26.94 o 
   2   6  15      800.75      789.33     26.47 o 
   3   6  15      915.58      869.93     27.75 o 
   4   6  15        7.98        1.15      3.74 o 
   5   6  15       54.23       56.72      6.74 o 
  -5   7  15      222.97      212.01     12.27 o 
  -4   7  15      130.14      121.28     11.15 o 
  -3   7  15      663.72      691.28     28.48 o 
  -2   7  15      887.57      914.83     16.85 o 
  -1   7  15        5.56        7.89      3.26 o 
   0   7  15       25.48       28.05      3.93 o 
   1   7  15        5.05        9.50      4.69 o 
   2   7  15      881.07      868.27     28.94 o 
   3   7  15      663.72      637.13     23.05 o 
   4   7  15      130.05      131.64      9.33 o 
   5   7  15      222.68      221.53     11.23 o 
  -5   8  15      125.83      130.81     22.47 o 
  -4   8  15      204.59      238.64     15.17 o 
  -3   8  15      186.48      182.59     14.07 o 
  -2   8  15      755.21      782.02     18.93 o 
  -1   8  15      385.72      398.19     13.38 o 
   0   8  15      736.43      786.96     19.52 o 
   1   8  15      389.22      358.39     17.65 o 
   2   8  15      757.63      742.57     26.70 o 
   3   8  15      186.91      175.99     11.60 o 
   5   8  15      125.26      127.80      7.80 o 
  -4   9  15       27.88       34.39      3.86 o 
  -3   9  15      121.34      111.78      6.60 o 
  -2   9  15      295.65      329.61     18.98 o 
  -1   9  15      375.63      366.61     12.94 o 
   0   9  15       30.06       28.65      5.72 o 
   1   9  15      374.83      363.61     18.21 o 
   2   9  15      294.32      343.56     17.38 o 
   3   9  15      120.82      117.02      9.06 o 
  -4  10  15       98.31       84.79     16.48 o 
  -3  10  15       98.18      132.15     11.67 o 
  -2  10  15      206.43      204.55     14.69 o 
  -1  10  15      660.94      708.58     18.51 o 
   0  10  15      533.40      520.14     21.78 o 
   1  10  15      659.73      677.50     25.79 o 
   2  10  15      207.49      198.93     13.09 o 
   3  10  15       98.53      101.00      8.54 o 
  -3  11  15      111.80      117.40     10.10 o 
  -2  11  15       79.61       84.04      9.24 o 
  -1  11  15      446.83      486.05     17.41 o 
   0  11  15      186.39      236.68     13.90 o 
   1  11  15      447.01      452.98     20.02 o 
   2  11  15       83.43       81.60      8.36 o 
   3  11  15      112.71      121.61      8.71 o 
  -3  12  15      250.99      288.93     14.08 o 
  -2  12  15       12.48       15.21      4.54 o 
  -1  12  15       44.63       48.26      6.69 o 
   0  12  15      161.91      204.87     12.27 o 
   1  12  15       43.54       37.53      6.45 o 
   2  12  15       12.52       14.43      4.39 o 
   3  12  15      250.60      263.32     11.85 o 
   0  13  15        0.10        4.79      3.36 o 
   1  13  15       67.28       71.79      7.15 o 
   2  13  15       22.59       26.34      4.54 o 
   0   0  16      162.54      156.91      8.85 o 
   1   0  16     1433.88     1362.00     19.96 o 
   2   0  16      707.46      746.12     16.44 o 
   3   0  16       65.92       62.40      6.31 o 
   4   0  16      161.70      164.68     10.23 o 
   5   0  16      108.00      105.97      8.01 o 
   6   0  16        2.26        7.17      5.32 o 
  -6   1  16       52.35       61.38      7.14 o 
  -5   1  16      131.86      127.50      9.19 o 
  -4   1  16       26.22       18.82      5.11 o 
  -3   1  16      586.44      619.56     21.29 o 
  -2   1  16      165.92      165.42      5.14 o 
  -1   1  16       91.61       92.37      3.62 o 
   0   1  16       23.88       21.67      2.70 o 
   1   1  16       92.88       85.97      5.05 o 
   2   1  16      163.29      161.46      4.74 o 
   3   1  16      595.74      630.63     14.92 o 
   4   1  16       27.64       23.02      3.53 o 
   5   1  16      133.87      130.92      7.47 o 
  -6   2  16        3.77        2.64      5.24 o 
  -5   2  16      433.67      450.65     18.31 o 
  -4   2  16       21.54       21.10      5.04 o 
  -3   2  16      236.11      223.26     16.69 o 
  -2   2  16        4.09        5.83      1.55 o 
  -1   2  16      153.29      141.86      4.53 o 
   0   2  16        2.26        1.97      1.64 o 
   1   2  16      150.44      133.62      4.95 o 
   2   2  16        4.80        4.91      1.43 o 
   3   2  16      235.71      251.32      8.67 o 
   4   2  16       21.82       25.95      5.46 o 
   5   2  16      434.43      455.35     18.64 o 
  -6   3  16       48.13       37.03      3.67 o 
  -5   3  16       55.01       50.56      6.56 o 
  -4   3  16      303.21      290.17     15.58 o 
  -3   3  16      217.92      208.50      8.95 o 
  -2   3  16      479.89      508.13     10.93 o 
  -1   3  16      276.52      294.26      9.24 o 
   0   3  16      500.60      559.46     11.12 o 
   1   3  16      276.39      285.41     15.17 o 
   2   3  16      484.39      513.56      9.18 o 
   3   3  16      217.93      210.06     11.58 o 
   4   3  16      301.66      287.28     14.36 o 
   5   3  16       56.45       48.40      6.35 o 
  -6   4  16       29.69       33.39      3.67 o 
  -5   4  16        6.42        8.87      4.09 o 
  -4   4  16      480.20      464.90     20.75 o 
  -3   4  16     1416.39     1447.99     42.57 o 
  -2   4  16      151.52      124.37      6.52 o 
  -1   4  16      308.11      321.07      7.13 o 
   0   4  16       49.12       70.56      4.86 o 
   1   4  16      305.02      322.77     20.37 o 
   2   4  16      150.45      148.14      9.90 o 
   3   4  16     1411.75     1338.75     35.66 o 
   4   4  16      479.85      487.78     19.43 o 
   5   4  16        6.56        9.78      3.78 o 
  -6   5  16      282.47      284.80     11.08 o 
  -5   5  16       91.51      104.34      8.67 o 
  -4   5  16      313.90      319.46     17.38 o 
  -3   5  16     1004.39     1060.85     35.54 o 
  -2   5  16      712.90      735.52     18.08 o 
  -1   5  16       33.83       24.45      3.37 o 
   0   5  16      742.31      647.73     16.10 o 
   1   5  16       33.41       27.91      3.35 o 
   2   5  16      720.46      762.22     25.41 o 
   3   5  16     1007.20     1032.19     29.49 o 
   4   5  16      314.53      354.92     15.99 o 
   5   5  16       90.79       92.74      7.90 o 
   6   5  16      282.23      320.37     12.63 o 
  -5   6  16      132.42      138.84      7.20 o 
  -4   6  16       44.98       42.71      7.72 o 
  -3   6  16      682.83      752.56     29.48 o 
  -2   6  16      123.33      126.04      7.16 o 
  -1   6  16      672.08      653.83     16.18 o 
   0   6  16     1202.55     1158.15     23.87 o 
   1   6  16      673.15      677.62     24.55 o 
   2   6  16      123.82      144.09     10.82 o 
   3   6  16      683.82      674.07     23.44 o 
   4   6  16       44.62       50.36      6.15 o 
   5   6  16      132.61      147.34      9.21 o 
  -5   7  16       13.01       22.95      3.38 o 
  -4   7  16      247.87      259.62     10.27 o 
  -3   7  16       82.35       81.09      6.18 o 
  -2   7  16      477.48      505.78     11.89 o 
  -1   7  16      378.82      425.61     13.84 o 
   0   7  16        1.93       -0.94      2.47 o 
   1   7  16      379.66      448.36     19.79 o 
   2   7  16      478.64      466.15     20.18 o 
   3   7  16       83.19       85.30      8.39 o 
   4   7  16      249.79      246.13     12.27 o 
   5   7  16       13.51       19.18      3.95 o 
  -5   8  16      345.97      364.67     14.15 o 
  -4   8  16       21.06       19.67      4.40 o 
  -3   8  16       98.47      100.20      6.57 o 
  -2   8  16      421.44      443.87     10.89 o 
  -1   8  16      392.97      402.54     13.70 o 
   0   8  16      380.31      379.79     12.96 o 
   1   8  16      390.81      377.49     18.72 o 
   2   8  16      421.22      438.39     19.69 o 
   3   8  16       98.82      100.66      8.91 o 
  -4   9  16        2.65        4.92      2.63 o 
  -3   9  16      228.28      227.22      9.23 o 
  -2   9  16      327.16      295.06     17.84 o 
  -1   9  16       10.87       13.96      3.90 o 
   0   9  16      558.41      553.62     19.17 o 
   1   9  16       11.15        4.50      5.23 o 
   2   9  16      325.73      306.12     16.37 o 
   3   9  16      229.68      211.43     12.53 o 
  -4  10  16        3.87        3.85      3.89 o 
  -3  10  16      406.43      428.00     20.42 o 
  -2  10  16       26.66       26.83      6.10 o 
  -1  10  16       27.50       16.09      3.61 o 
   0  10  16       23.81       24.39      5.87 o 
   1  10  16       27.67       22.81      5.86 o 
   2  10  16       26.31       19.45      5.55 o 
   3  10  16      408.19      393.98     16.70 o 
  -3  11  16       21.81       14.32      5.30 o 
  -2  11  16      281.97      303.72     16.30 o 
  -1  11  16       84.62       78.45      5.77 o 
   0  11  16        0.12        0.92      3.19 o 
   1  11  16       84.54       96.35      9.14 o 
   2  11  16      282.50      285.55     14.65 o 
   3  11  16       21.81       22.62      4.48 o 
  -2  12  16       11.62        6.35      4.10 o 
  -1  12  16      329.86      343.35     15.56 o 
   0  12  16        1.55        0.27      3.31 o 
   1  12  16      330.61      336.35     15.63 o 
   2  12  16       12.25       16.46      4.05 o 
   0  13  16        1.64        3.40      2.47 o 
   1  13  16       89.97      106.55      7.76 o 
   1   0  17     1148.87     1151.25     21.23 o 
   2   0  17       20.72       35.81      3.36 o 
   3   0  17        2.19        4.37      3.07 o 
   4   0  17        1.67        0.62      2.97 o 
   5   0  17      485.88      495.72     18.17 o 
   6   0  17      171.50      156.79      9.87 o 
  -6   1  17        7.94        7.35      3.71 o 
  -5   1  17       20.61       18.47      4.33 o 
  -4   1  17      227.24      220.21     12.45 o 
  -3   1  17       35.98       37.99      5.73 o 
  -2   1  17     1272.48     1323.85     20.87 o 
  -1   1  17      256.72      258.74      7.21 o 
   0   1  17      501.79      492.33     10.24 o 
   1   1  17      254.98      274.67      7.46 o 
   2   1  17     1271.77     1329.45     28.64 o 
   3   1  17       36.87       40.47      3.99 o 
   4   1  17      225.70      217.74     13.58 o 
   5   1  17       20.32       14.36      5.49 o 
  -6   2  17       22.98       26.21      7.34 o 
  -5   2  17        9.41       10.91      3.82 o 
  -4   2  17      384.67      371.17     16.92 o 
  -3   2  17        7.03        7.95      3.11 o 
  -2   2  17       35.19       35.86      3.27 o 
  -1   2  17       50.29       40.53      3.41 o 
   0   2  17      728.88      720.42     12.99 o 
   1   2  17       49.09       38.75      3.04 o 
   2   2  17       36.87       35.64      3.83 o 
   3   2  17        7.15        7.79      2.64 o 
   4   2  17      383.97      372.29     16.48 o 
  -6   3  17       69.53       68.32      4.61 o 
  -5   3  17      142.76      164.90     10.69 o 
  -4   3  17      212.13      182.98     14.14 o 
  -3   3  17       74.16       83.34      9.72 o 
  -2   3  17     1256.60     1282.55     25.81 o 
  -1   3  17      460.22      449.01      8.83 o 
   0   3  17        0.01        2.01      1.76 o 
   1   3  17      458.54      440.31     12.09 o 
   2   3  17     1251.11     1264.24     33.52 o 
   3   3  17       74.15       90.14      7.67 o 
   4   3  17      207.20      196.18     11.76 o 
   5   3  17      143.38      150.63     10.13 o 
  -6   4  17       29.99       19.77      4.67 o 
  -5   4  17      110.96      106.05      8.54 o 
  -4   4  17       99.06      105.62      6.84 o 
  -3   4  17     1417.86     1535.79     30.33 o 
  -2   4  17      498.60      495.39     14.43 o 
  -1   4  17       66.89       49.93      3.84 o 
   0   4  17      279.07      288.45      6.90 o 
   1   4  17       66.23       61.63      4.72 o 
   2   4  17      495.85      518.25     19.63 o 
   3   4  17     1422.18     1448.46     37.47 o 
   4   4  17      100.48       97.94      8.36 o 
   5   4  17      110.54      104.96      8.39 o 
  -5   5  17       33.72       35.58      5.66 o 
  -4   5  17       94.32      100.07      6.82 o 
  -3   5  17      104.44      102.91      8.60 o 
  -2   5  17      875.73      898.52     20.95 o 
  -1   5  17      804.94      748.99     17.93 o 
   0   5  17      473.55      530.39     14.58 o 
   1   5  17      800.68      763.99     24.42 o 
   2   5  17      884.73      873.33     28.17 o 
   4   5  17       94.92      106.38      8.58 o 
   5   5  17       34.98       29.64      4.89 o 
  -5   6  17      279.53      320.34     10.73 o 
  -4   6  17       59.82       59.04      5.36 o 
  -3   6  17      799.07      837.88     20.70 o 
  -2   6  17       73.99       83.80      8.86 o 
  -1   6  17      356.59      350.77     11.52 o 
   0   6  17      619.67      663.90     17.08 o 
   1   6  17      360.58      368.23     17.75 o 
   2   6  17       72.42       76.79      8.13 o 
   3   6  17      796.13      716.14     24.35 o 
   4   6  17       59.07       61.30      6.53 o 
   5   6  17      282.51      305.98     12.78 o 
  -5   7  17       10.18        8.60      2.44 o 
  -4   7  17      110.06      119.49      7.01 o 
  -3   7  17       10.49        8.69      3.21 o 
  -2   7  17      658.15      680.92     14.38 o 
  -1   7  17      925.49      914.21     52.14 o 
   0   7  17      109.32      101.54      8.37 o 
   1   7  17      922.69      931.54     31.08 o 
   2   7  17      658.81      648.10     24.58 o 
   3   7  17        9.96        7.87      4.08 o 
   5   7  17       10.03       10.44      3.00 o 
  -4   8  17      160.70      184.53      8.13 o 
  -3   8  17       84.67       85.92      6.32 o 
  -2   8  17      188.76      192.91      9.39 o 
  -1   8  17     1482.17     1487.80     30.69 o 
   0   8  17      130.27      133.70      7.70 o 
   1   8  17     1488.78     1449.29     42.33 o 
   2   8  17      186.45      185.80     12.41 o 
   3   8  17       84.37       79.47      8.09 o 
  -4   9  17       73.73       60.50      4.82 o 
  -3   9  17      353.69      381.72     11.92 o 
  -2   9  17       51.42       57.79      8.89 o 
  -1   9  17      108.42      104.12      7.11 o 
   0   9  17       41.36       38.65      7.11 o 
   1   9  17      109.12      100.86      9.95 o 
   2   9  17       50.93       48.05      6.64 o 
   3   9  17      357.02      345.89     15.88 o 
  -4  10  17       24.03       27.09      4.82 o 
  -3  10  17      153.43      170.89     12.30 o 
  -2  10  17       75.73       89.13     10.00 o 
  -1  10  17      425.46      441.45     13.85 o 
   0  10  17      209.72      231.95     14.23 o 
   1  10  17      427.54      441.71     19.82 o 
   2  10  17       77.48       82.38      8.39 o 
   3  10  17      155.03      138.85      9.41 o 
  -3  11  17       55.98       55.35      7.00 o 
  -2  11  17       41.12       47.98      6.99 o 
  -1  11  17      113.71      124.02      6.87 o 
   0  11  17      234.73      247.08     13.81 o 
   1  11  17      112.72      138.81     10.45 o 
   2  11  17       41.89       50.16      6.38 o 
   3  11  17       57.03       55.28      5.64 o 
  -2  12  17        3.27       -4.08      4.08 o 
  -1  12  17       34.63       25.37      4.57 o 
   0  12  17      109.90      110.83      8.80 o 
   1  12  17       35.02       34.69      5.13 o 
   2  12  17        3.78        5.21      3.40 o 
   0   0  18     1855.60     1863.32     45.92 o 
   1   0  18      663.76      741.82     13.99 o 
   2   0  18       90.58      105.60      6.32 o 
   3   0  18      371.93      323.86     15.23 o 
   4   0  18        1.14        4.47      3.78 o 
   5   0  18       73.94       80.14      7.12 o 
   6   0  18        7.11        5.42      3.60 o 
  -6   1  18        8.40       10.66      4.40 o 
  -5   1  18       22.15       27.73      4.41 o 
  -4   1  18      205.11      191.47     11.68 o 
  -3   1  18     1417.50     1432.13     38.97 o 
  -2   1  18      606.32      643.72     16.64 o 
  -1   1  18      230.36      204.21     10.08 o 
   0   1  18      266.07      258.33     13.64 o 
   1   1  18      231.85      201.75      6.63 o 
   2   1  18      610.34      617.21     23.42 o 
   3   1  18     1427.33     1387.64     37.45 o 
   4   1  18      206.65      172.51     10.73 o 
   5   1  18       21.90       26.73      6.24 o 
  -6   2  18       27.71       18.60      4.58 o 
  -5   2  18      149.78      149.50      9.94 o 
  -4   2  18      281.48      261.70     14.34 o 
  -3   2  18      541.17      573.81     21.62 o 
  -2   2  18      828.30      815.76     16.11 o 
  -1   2  18      325.17      353.58     10.25 o 
   0   2  18       75.91       73.65      3.98 o 
   1   2  18      322.88      348.23     10.90 o 
   2   2  18      826.97      750.06     17.90 o 
   3   2  18      540.60      518.27     19.37 o 
  -6   3  18       53.10       46.68      5.99 o 
  -5   3  18       71.18       66.43      6.93 o 
  -4   3  18     1008.68     1033.98     31.95 o 
  -3   3  18      628.90      686.39     18.04 o 
  -2   3  18     1498.23     1522.09     29.63 o 
  -1   3  18      371.38      356.83      8.01 o 
   0   3  18      222.40      222.92      8.59 o 
   1   3  18      373.51      349.68     11.01 o 
   2   3  18     1498.56     1474.59     38.44 o 
   3   3  18      624.36      677.48     22.32 o 
   4   3  18     1005.78     1017.78     30.28 o 
  -5   4  18      118.93      134.79      9.74 o 
  -4   4  18       33.89       25.02      3.95 o 
  -3   4  18       40.47       34.22      4.54 o 
  -2   4  18      642.33      672.21     17.51 o 
  -1   4  18      213.78      192.26      7.00 o 
   0   4  18     1312.78     1283.05     20.69 o 
   1   4  18      215.12      189.32     11.55 o 
   2   4  18      639.64      668.76     16.26 o 
   3   4  18       40.55       47.24      5.77 o 
   4   4  18       33.30       38.05      5.80 o 
  -5   5  18       29.76       22.91      3.59 o 
  -4   5  18      523.36      535.83     15.53 o 
  -3   5  18       20.18       20.11      4.17 o 
  -2   5  18     1532.21     1651.81     32.06 o 
  -1   5  18        1.79        3.28      2.69 o 
   0   5  18       83.95       99.16      5.03 o 
   1   5  18        1.99        7.20      4.92 o 
   2   5  18     1534.70     1591.41     42.94 o 
   4   5  18      524.49      568.77     19.91 o 
   5   5  18       29.94       32.97      4.95 o 
  -5   6  18       10.17        5.29      2.45 o 
  -4   6  18       28.85       22.43      3.83 o 
  -3   6  18       44.44       39.60      5.15 o 
  -2   6  18       12.25        9.22      3.48 o 
  -1   6  18       52.08       44.75      4.77 o 
   0   6  18        0.05       -1.37      2.35 o 
   1   6  18       52.25       44.97      6.99 o 
   2   6  18       12.05       10.62      4.48 o 
   4   6  18       28.04       35.45      5.03 o 
  -5   7  18       91.21       92.40      5.07 o 
  -4   7  18      146.82      149.16      7.53 o 
  -3   7  18       49.77       52.76      5.11 o 
  -2   7  18      216.94      226.73      7.85 o 
  -1   7  18       42.83       37.03      7.06 o 
   0   7  18        0.01        3.39      5.39 o 
   1   7  18       42.89       30.13      6.39 o 
   2   7  18      220.25      211.82     13.37 o 
   3   7  18       51.25       54.95      6.59 o 
  -4   8  18      221.25      258.61      9.45 o 
  -3   8  18      399.43      440.25     13.43 o 
  -2   8  18     1249.65     1375.82     28.74 o 
  -1   8  18      522.92      511.20     17.31 o 
   0   8  18       24.17       33.96      7.09 o 
   1   8  18      523.74      522.68     22.56 o 
   2   8  18     1247.81     1249.57     37.24 o 
   3   8  18      396.66      401.47     17.14 o 
  -4   9  18        4.22        2.65      2.26 o 
  -3   9  18      152.74      168.89     12.58 o 
  -2   9  18       54.72       73.12      9.60 o 
  -1   9  18      489.04      495.27     15.24 o 
   0   9  18      234.37      268.03     15.79 o 
   1   9  18      489.78      479.86     21.14 o 
   2   9  18       54.31       70.76      8.19 o 
   3   9  18      153.14      152.07     10.06 o 
  -3  10  18       19.07       15.29      5.20 o 
  -2  10  18       84.90       81.10      9.20 o 
  -1  10  18       71.41       69.37      7.48 o 
   0  10  18      422.11      467.33     20.24 o 
   1  10  18       72.57       82.71      8.74 o 
   2  10  18       85.07       75.63      7.97 o 
   3  10  18       18.80       11.66      3.63 o 
  -3  11  18      120.01      122.26      9.07 o 
  -2  11  18       89.89       86.02      8.37 o 
  -1  11  18       27.13       27.36      3.46 o 
   0  11  18       12.02       16.77      5.17 o 
   1  11  18       27.76       24.56      5.49 o 
   2  11  18       88.94       84.22      7.69 o 
   0  12  18       51.22       54.08      6.15 o 
   1  12  18       95.01       82.05      7.32 o 
   1   0  19     1381.51     1356.24     26.69 o 
   2   0  19       20.75       20.87      3.72 o 
   3   0  19       24.38       29.33      5.65 o 
   4   0  19       50.26       47.66      6.62 o 
   5   0  19        1.74        1.06      2.79 o 
  -5   1  19       50.37       43.94      5.73 o 
  -4   1  19      289.72      261.13     13.83 o 
  -3   1  19      540.74      560.30     21.72 o 
  -2   1  19      615.77      626.90     16.87 o 
  -1   1  19      212.48      205.01      8.70 o 
   0   1  19      660.57      612.13     15.67 o 
   1   1  19      213.34      205.52      8.66 o 
   2   1  19      614.96      586.27     33.69 o 
   3   1  19      533.89      554.59     20.93 o 
   4   1  19      285.88      255.45     13.38 o 
   5   1  19       49.32       33.88      6.03 o 
  -5   2  19      114.02      135.49      9.36 o 
  -4   2  19      273.42      251.11     13.73 o 
  -3   2  19      372.92      377.39     17.49 o 
  -2   2  19      495.36      464.06     19.15 o 
  -1   2  19      511.02      491.43     14.13 o 
   0   2  19        0.86        3.59      2.54 o 
   1   2  19      511.21      492.55     13.90 o 
   2   2  19      491.63      471.76     13.85 o 
   3   2  19      373.89      360.46     16.07 o 
  -5   3  19       30.82       41.97      5.66 o 
  -4   3  19      568.28      579.42     22.19 o 
  -3   3  19      548.76      576.40     22.46 o 
  -2   3  19      351.34      345.62     14.45 o 
  -1   3  19      522.99      524.54     12.36 o 
   0   3  19       69.63       63.64      5.14 o 
   1   3  19      518.14      536.42     14.59 o 
   2   3  19      356.37      334.21     11.53 o 
  -5   4  19        9.46       16.69      4.34 o 
  -4   4  19       32.48       44.09      6.38 o 
  -3   4  19      170.08      187.80     15.06 o 
  -2   4  19     1007.76     1002.77     23.03 o 
  -1   4  19       87.85       96.02      5.31 o 
   0   4  19      438.02      377.01     11.96 o 
   1   4  19       85.92       99.03      8.48 o 
   2   4  19      995.64      971.01     21.04 o 
  -5   5  19       12.63       24.00      3.60 o 
  -4   5  19       43.70       59.58      5.17 o 
  -3   5  19      320.54      343.09     12.52 o 
  -2   5  19      592.51      610.51     17.08 o 
  -1   5  19      117.36      127.57      7.33 o 
   0   5  19      721.68      677.21     14.01 o 
   1   5  19      115.24      112.75      6.79 o 
   2   5  19      590.86      584.88     22.47 o 
  -5   6  19       51.12       55.31      4.42 o 
  -4   6  19        5.59       10.18      6.55 o 
  -3   6  19      355.33      352.46     15.96 o 
  -2   6  19      304.01      331.01     20.49 o 
  -1   6  19      441.88      437.45     13.66 o 
   0   6  19      144.68      156.36      8.38 o 
   1   6  19      440.86      415.07     19.55 o 
   2   6  19      304.85      316.64     16.24 o 
  -4   7  19      202.65      207.81      8.60 o 
  -3   7  19      133.36      136.61      7.67 o 
  -2   7  19       73.09       78.18      4.86 o 
  -1   7  19        6.58        7.80      3.56 o 
   0   7  19      166.89      189.14      9.26 o 
   1   7  19        6.83        9.20      4.88 o 
   2   7  19       73.58       82.12      8.82 o 
   3   7  19      134.90      128.39      9.43 o 
  -4   8  19      346.04      403.40     13.35 o 
  -3   8  19       14.20       13.66      3.43 o 
  -2   8  19       99.34      100.67      7.01 o 
  -1   8  19      392.65      416.78     14.12 o 
   0   8  19        2.48        5.88      3.21 o 
   1   8  19      389.86      387.88     18.93 o 
   2   8  19       99.47       91.87      8.92 o 
   3   8  19       14.05        6.72      4.15 o 
  -3   9  19       99.31      104.08      9.83 o 
  -2   9  19       18.64       12.02      5.27 o 
  -1   9  19      137.15      145.69      8.17 o 
   0   9  19       36.04       45.22      7.88 o 
   1   9  19      138.26      139.36     11.32 o 
   2   9  19       18.70       20.74      4.75 o 
   3   9  19       98.66      104.54      7.88 o 
  -3  10  19      112.53      142.30     10.16 o 
  -2  10  19       37.86       35.30      6.21 o 
  -1  10  19      449.33      499.04     27.12 o 
   0  10  19      259.29      273.86     14.81 o 
   1  10  19      444.65      440.95     19.22 o 
   2  10  19       38.55       33.92      5.77 o 
   3  10  19      111.75      116.16      7.91 o 
  -2  11  19       54.95       55.47      6.48 o 
  -1  11  19       33.38       36.98      3.98 o 
   0  11  19      301.14      323.28     15.11 o 
   1  11  19       33.05       28.91      5.51 o 
   2  11  19       55.28       60.18      6.25 o 
   0  12  19      126.33      113.84      7.97 o 
   1  12  19       15.79       20.33      3.91 o 
   0   0  20       23.33       18.58      4.90 o 
   1   0  20      148.02      140.79      7.52 o 
   2   0  20       53.45       47.64      8.28 o 
   3   0  20       15.86       22.29      5.44 o 
   4   0  20        0.86        2.80      4.05 o 
   5   0  20      152.77      162.70     11.23 o 
  -5   1  20      258.36      255.91     12.19 o 
  -4   1  20        1.36        4.57      4.29 o 
  -3   1  20      641.32      671.55     24.57 o 
  -2   1  20       98.18       85.74      6.45 o 
  -1   1  20      318.20      306.76     11.14 o 
   0   1  20      221.76      239.16     15.10 o 
   1   1  20      316.54      307.37     10.98 o 
   2   1  20      100.43       90.80      6.29 o 
   3   1  20      645.48      667.79     23.84 o 
   4   1  20        1.47       10.59      4.51 o 
  -5   2  20       12.99        4.62      3.19 o 
  -4   2  20       65.36       72.63      7.47 o 
  -3   2  20       74.21       68.53      8.15 o 
  -2   2  20     1440.40     1467.30     40.66 o 
  -1   2  20      221.48      206.06      9.11 o 
   0   2  20      261.52      267.12     10.19 o 
   1   2  20      219.59      188.04      8.63 o 
   2   2  20     1436.15     1341.97     27.36 o 
   3   2  20       75.21       88.19      8.09 o 
  -5   3  20      121.50      130.72      9.13 o 
  -4   3  20      202.56      202.21     12.65 o 
  -3   3  20       20.07       21.59      5.58 o 
  -2   3  20       38.82       41.36      6.56 o 
  -1   3  20      974.20      950.22     21.96 o 
   0   3  20        9.69       11.41      4.26 o 
   1   3  20      971.61      945.88     21.48 o 
   2   3  20       39.54       34.73      4.05 o 
   3   3  20       19.74       23.30      5.16 o 
  -5   4  20       88.45      105.53      8.15 o 
  -4   4  20       11.06       12.31      4.68 o 
  -3   4  20       23.00       16.60      5.90 o 
  -2   4  20       77.54       58.10      8.48 o 
  -1   4  20       76.36       66.30      4.65 o 
   0   4  20       12.83        4.66      2.77 o 
   1   4  20       75.32       66.33      7.92 o 
   2   4  20       78.88       68.37      5.21 o 
  -5   5  20       49.67       46.74      4.15 o 
  -4   5  20      170.36      170.34     11.03 o 
  -3   5  20      116.94      111.66      7.28 o 
  -2   5  20       89.24       97.95      6.96 o 
  -1   5  20      482.41      470.24     14.43 o 
   0   5  20      608.29      600.01     15.91 o 
   1   5  20      481.56      482.79     14.41 o 
   2   5  20       88.46       83.78      8.58 o 
  -4   6  20       40.42       46.85      6.21 o 
  -3   6  20       18.53       14.43      3.55 o 
  -2   6  20      451.85      479.49     18.92 o 
  -1   6  20      377.30      348.99     12.11 o 
   0   6  20      894.29      917.32     22.04 o 
   1   6  20      372.80      351.21     18.07 o 
   2   6  20      449.46      459.86     19.75 o 
  -4   7  20       37.76       28.84      4.88 o 
  -3   7  20      158.41      168.77      8.23 o 
  -2   7  20       56.90       60.36      5.22 o 
  -1   7  20       31.69       33.27      4.93 o 
   0   7  20     1003.35      976.41     22.95 o 
   1   7  20       32.89       37.30      7.09 o 
   2   7  20       57.48       50.51      7.11 o 
   3   7  20      155.91      168.91     10.26 o 
  -4   8  20      113.58      124.78      7.87 o 
  -3   8  20       85.13       86.51      5.80 o 
  -2   8  20      813.51      887.46     21.06 o 
  -1   8  20       77.65       93.04      8.02 o 
   0   8  20      439.27      526.39     22.48 o 
   1   8  20       78.01       89.12      9.51 o 
   2   8  20      803.77      772.89     26.60 o 
   3   8  20       84.07       89.89      7.71 o 
  -3   9  20      420.70      446.05     19.28 o 
  -2   9  20      141.80      153.58     11.86 o 
  -1   9  20      312.26      352.49     12.17 o 
   0   9  20       90.13       99.88      9.54 o 
   1   9  20      311.96      313.36     16.13 o 
   2   9  20      142.84      147.94     10.47 o 
   3   9  20      419.12      395.36     14.99 o 
  -3  10  20       53.77       47.86      6.27 o 
  -2  10  20       71.63       83.72      8.34 o 
  -1  10  20       79.00       66.13      5.21 o 
   0  10  20       73.47       70.51      7.77 o 
   1  10  20       80.14       67.38      7.64 o 
   2  10  20       70.75       75.00      7.19 o 
  -1  11  20        5.93        2.33      2.59 o 
   0  11  20      245.41      266.21     13.12 o 
   1  11  20        6.10        7.44      3.25 o 
   1   0  21       81.93       86.74     11.62 o 
   2   0  21       91.19       75.46      6.63 o 
   3   0  21        1.14       -1.82      4.05 o 
   4   0  21       25.97       27.21      5.23 o 
   5   0  21        9.48        1.93      4.01 o 
  -5   1  21       60.87       70.16      4.98 o 
  -4   1  21      153.20      150.73     10.81 o 
  -3   1  21        3.74        6.81      4.09 o 
  -2   1  21      488.57      490.81     20.52 o 
  -1   1  21      116.73      104.20      6.97 o 
   0   1  21       21.69       16.79      3.57 o 
   1   1  21      114.91      114.50      7.16 o 
   2   1  21      486.17      499.26     31.59 o 
   3   1  21        3.76        2.61      3.89 o 
   4   1  21      154.61      165.13     10.32 o 
  -5   2  21      283.26      292.19     13.07 o 
  -4   2  21      114.26       96.52      8.85 o 
  -3   2  21      288.48      287.53     15.61 o 
  -2   2  21      137.93      116.59     10.20 o 
  -1   2  21      838.94      770.97     19.57 o 
   0   2  21      210.90      176.40     11.89 o 
   1   2  21      839.13      763.67     19.17 o 
   2   2  21      138.04      102.17     10.57 o 
   3   2  21      290.65      259.37     13.81 o 
  -5   3  21       73.24       80.87      6.96 o 
  -4   3  21      127.12      132.10     10.07 o 
  -3   3  21      193.09      183.17     12.37 o 
  -2   3  21       12.88       12.58      4.81 o 
  -1   3  21      902.86      919.46     21.90 o 
   0   3  21       38.75       35.68      4.50 o 
   1   3  21      912.11      914.73     21.27 o 
   2   3  21       13.52       12.17      2.87 o 
   3   3  21      192.01      178.25     11.23 o 
  -5   4  21       33.62       28.95      3.64 o 
  -4   4  21       92.84      120.18      9.71 o 
  -3   4  21      262.44      266.94     14.67 o 
  -2   4  21      399.42      364.62     17.39 o 
  -1   4  21       85.33       73.57      6.02 o 
   0   4  21      381.82      359.09     12.24 o 
   1   4  21       85.43       87.64      8.83 o 
   2   4  21      398.07      383.31     12.22 o 
  -4   5  21       10.03       13.38      4.55 o 
  -3   5  21       17.77       32.74      6.05 o 
  -2   5  21      157.23      152.69      8.42 o 
  -1   5  21      354.87      369.75     17.10 o 
   0   5  21      918.02      915.74     21.15 o 
   1   5  21      355.58      363.10     12.43 o 
   2   5  21      157.71      142.58     10.86 o 
  -4   6  21       14.32       18.73      4.55 o 
  -3   6  21       86.74       97.67      8.02 o 
  -2   6  21      161.44      152.53      6.62 o 
  -1   6  21      725.31      730.43     15.33 o 
   0   6  21       51.81       68.28      8.89 o 
   1   6  21      728.34      706.17     26.54 o 
   2   6  21      164.10      148.15     10.72 o 
  -4   7  21        6.95       -1.15      2.45 o 
  -3   7  21      105.13       96.35      7.01 o 
  -2   7  21      122.42      104.79      5.43 o 
  -1   7  21      286.06      291.97     11.80 o 
   0   7  21      151.11      153.65     12.38 o 
   1   7  21      287.16      270.49     15.52 o 
   2   7  21      124.54      112.93      9.75 o 
  -3   8  21      123.14      144.33     17.19 o 
  -2   8  21      264.68      294.97     21.77 o 
  -1   8  21       46.21       47.46      5.05 o 
   0   8  21      186.52      204.19     13.55 o 
   1   8  21       46.14       48.47      7.43 o 
   2   8  21      264.61      274.80     14.37 o 
   3   8  21      125.29      123.02      8.10 o 
  -3   9  21       55.61       54.14      6.73 o 
  -2   9  21      155.91      173.82     12.02 o 
  -1   9  21      127.02      123.10      7.02 o 
   0   9  21      614.18      625.18     23.87 o 
   1   9  21      126.09      129.57     10.09 o 
   2   9  21      154.49      147.52      9.91 o 
  -2  10  21       36.68       34.44      5.72 o 
  -1  10  21       55.93       60.78      6.53 o 
   0  10  21        1.03        2.51      3.63 o 
   1  10  21       57.01       57.28      6.70 o 
   2  10  21       36.15       37.97      5.24 o 
   0  11  21       15.68       13.97      3.80 o 
   1  11  21        3.82        5.53      2.87 o 
   0   0  22        0.90        0.32      4.86 o 
   1   0  22      287.38      282.02     12.57 o 
   2   0  22       58.58       62.66      8.10 o 
   3   0  22       19.77       22.46      5.00 o 
   4   0  22      371.30      390.45     16.62 o 
   5   0  22        0.08        4.73      3.74 o 
  -5   1  22      118.97      118.74     10.12 o 
  -4   1  22      136.25      142.42     10.06 o 
  -3   1  22      265.35      271.18     14.90 o 
  -2   1  22      701.52      797.46     27.80 o 
  -1   1  22       88.94      109.54      7.25 o 
   0   1  22      131.17      134.35      7.88 o 
   1   1  22       88.21      101.03      6.94 o 
   2   1  22      706.53      719.88     23.34 o 
   3   1  22      263.46      247.11     13.80 o 
   4   1  22      136.62      131.27      9.28 o 
  -5   2  22       99.46      108.10     14.48 o 
  -4   2  22       53.28       73.66      7.60 o 
  -3   2  22      274.77      283.32     15.42 o 
  -2   2  22       22.18       17.42      5.80 o 
  -1   2  22       41.04       42.53      5.23 o 
   0   2  22      102.14      100.63      6.96 o 
   1   2  22       39.85       40.21      4.88 o 
   2   2  22       22.68       14.10      3.83 o 
   3   2  22      280.00      288.84     14.75 o 
  -5   3  22       21.09       12.84      3.90 o 
  -4   3  22       99.43      103.22      9.06 o 
  -3   3  22      155.97      138.56     10.86 o 
  -2   3  22      701.38      700.06     25.84 o 
  -1   3  22      698.60      674.90     18.33 o 
   0   3  22      178.61      183.74     15.06 o 
   1   3  22      702.33      706.35     27.24 o 
   2   3  22      704.89      690.25     17.24 o 
   3   3  22      154.73      150.53     10.43 o 
  -4   4  22       61.40       79.49      7.64 o 
  -3   4  22      117.21      114.97      9.81 o 
  -2   4  22      178.88      170.23     11.71 o 
  -1   4  22      598.97      573.84     22.48 o 
   0   4  22      564.89      486.84     14.90 o 
   1   4  22      601.76      572.84     23.12 o 
   2   4  22      183.08      201.25      8.72 o 
  -4   5  22       70.50       75.49      7.21 o 
  -3   5  22       61.32       60.72      7.21 o 
  -2   5  22        9.79        8.78      4.51 o 
  -1   5  22      197.00      211.68     12.82 o 
   0   5  22      158.38      158.27      8.09 o 
   1   5  22      197.03      215.06      9.67 o 
   2   5  22        9.96       10.69      4.67 o 
  -4   6  22       84.07      106.66      8.09 o 
  -3   6  22       31.81       27.05      5.42 o 
  -2   6  22       96.98      100.24      6.18 o 
  -1   6  22      167.74      160.86     14.21 o 
   0   6  22        8.95        8.07      5.03 o 
   1   6  22      168.47      179.85     12.83 o 
   2   6  22       98.48      103.94      9.24 o 
  -3   7  22      124.18      126.47      9.09 o 
  -2   7  22        9.50        6.90      2.85 o 
  -1   7  22      471.33      489.88     21.13 o 
   0   7  22      748.31      771.23     27.99 o 
   1   7  22      469.21      465.51     20.49 o 
   2   7  22        8.98        9.99      3.78 o 
  -3   8  22      247.18      250.35     11.15 o 
  -2   8  22       13.94       12.40      4.27 o 
  -1   8  22       10.69        4.86      4.09 o 
   0   8  22      209.70      214.70     13.43 o 
   1   8  22       11.20       13.62      4.62 o 
   2   8  22       13.85       12.83      4.08 o 
  -1   9  22       88.62       87.58      7.80 o 
   0   9  22        9.17       11.10      4.61 o 
   1   9  22       87.22       94.02      8.23 o 
   2   9  22       82.59       98.49      7.70 o 
  -1  10  22       40.02       50.11      6.04 o 
   0  10  22       95.20       92.58      7.94 o 
   1  10  22       38.62       53.02      6.14 o 
   1   0  23        4.63        4.30      3.44 o 
   2   0  23      748.21      652.40     24.95 o 
   3   0  23        1.98        4.37      3.87 o 
   4   0  23        0.01       -3.53      3.53 o 
  -4   1  23       37.47       38.09      5.51 o 
  -3   1  23       31.51       24.19      5.27 o 
  -2   1  23      725.31      699.21     25.90 o 
  -1   1  23      230.70      231.00     10.43 o 
   0   1  23       55.34       75.76      6.34 o 
   1   1  23      232.00      212.66      9.91 o 
   2   1  23      729.93      664.96     25.05 o 
   3   1  23       31.73       28.22      5.61 o 
   4   1  23       37.07       34.01      5.37 o 
  -4   2  23       56.96       49.88      6.36 o 
  -3   2  23       46.36       35.43      6.28 o 
  -2   2  23       67.41       54.41      7.89 o 
  -1   2  23      488.77      462.08     15.01 o 
   0   2  23     1714.01     1580.05     31.87 o 
   1   2  23      490.98      450.44     14.57 o 
   2   2  23       67.75       53.37      7.39 o 
   3   2  23       48.10       34.47      5.63 o 
  -4   3  23        5.40        2.96      3.66 o 
  -3   3  23       53.61       61.82      7.47 o 
  -2   3  23      582.35      603.89     23.57 o 
  -1   3  23      448.55      373.30     13.35 o 
   0   3  23     1264.14     1227.28     36.90 o 
   1   3  23      448.89      400.57     13.50 o 
   2   3  23      589.53      605.74     17.51 o 
   3   3  23       53.80       67.34      7.26 o 
  -4   4  23      150.65      172.62     10.56 o 
  -3   4  23      112.40      123.39     10.11 o 
  -2   4  23       70.51       65.98      7.84 o 
  -1   4  23       59.52       56.26      7.47 o 
   0   4  23      423.06      441.64     14.24 o 
   1   4  23       60.28       45.78      4.98 o 
   2   4  23       70.03       68.28      8.21 o 
  -4   5  23       15.54       17.86      4.22 o 
  -3   5  23       18.78       14.07      4.72 o 
  -2   5  23       87.57       77.79      8.16 o 
  -1   5  23       17.23       14.73      5.32 o 
   0   5  23      736.93      696.71     20.76 o 
   1   5  23       16.96       15.65      4.08 o 
   2   5  23       86.79       72.36      7.31 o 
  -3   6  23       25.31       27.97      5.31 o 
  -2   6  23      269.32      279.46     10.18 o 
  -1   6  23      167.24      162.87      7.88 o 
   0   6  23        0.19        0.25      4.19 o 
   1   6  23      167.67      159.63     11.78 o 
   2   6  23      269.60      279.26     14.28 o 
  -3   7  23       10.63        7.33      3.18 o 
  -2   7  23        3.53        9.87      3.03 o 
  -1   7  23      269.30      257.79     14.68 o 
   0   7  23       64.45       56.82      7.60 o 
   1   7  23      271.49      264.76     14.59 o 
   2   7  23        3.65        3.66      3.80 o 
  -2   8  23       95.47       98.20      7.74 o 
  -1   8  23       94.48       98.90      8.95 o 
   0   8  23        1.56        0.94      4.05 o 
   1   8  23       94.22      102.06      9.03 o 
   2   8  23       95.94      100.12      7.81 o 
  -1   9  23       33.82       32.63      5.40 o 
   0   9  23       56.05       52.82      6.70 o 
   1   9  23       34.65       50.00      6.17 o 
   2   9  23        9.24       17.90      4.06 o 
   0  10  23        0.04       -1.02      3.00 o 
   0   0  24       19.66       13.74      5.70 o 
   1   0  24      321.14      286.96     14.32 o 
   2   0  24      133.24      127.63     10.57 o 
   3   0  24       13.48       14.25      4.41 o 
   4   0  24      159.17      172.26     10.30 o 
  -4   1  24        0.83        0.53      2.96 o 
  -3   1  24       42.80       39.10      6.19 o 
  -2   1  24       70.13       45.54      7.11 o 
  -1   1  24       69.17       79.53      6.69 o 
   0   1  24      154.54      158.11      8.91 o 
   1   1  24       70.47       75.16      6.21 o 
   2   1  24       69.70       41.40      6.94 o 
   3   1  24       42.51       39.31      6.31 o 
   4   1  24        0.87        2.03      3.10 o 
  -4   2  24       11.06       15.37      4.16 o 
  -3   2  24      348.68      312.68     15.59 o 
  -2   2  24      128.92      109.20     10.17 o 
  -1   2  24      168.40      185.60      9.48 o 
   0   2  24      529.04      485.19     16.01 o 
   1   2  24      169.40      190.09      9.34 o 
   2   2  24      128.29       96.81      9.18 o 
   3   2  24      349.93      332.36     15.44 o 
  -4   3  24        2.65        8.73      3.59 o 
  -3   3  24       88.51       81.44      8.47 o 
  -2   3  24       20.34       29.48      6.04 o 
  -1   3  24      558.65      586.43     23.26 o 
   0   3  24      344.48      349.07     12.79 o 
   1   3  24      554.08      551.11     16.02 o 
   2   3  24       21.31       27.90      6.08 o 
  -4   4  24       27.96       31.71      5.18 o 
  -3   4  24       70.45       78.87      7.68 o 
  -2   4  24       43.58       33.74      5.93 o 
  -1   4  24      195.19      200.95     12.69 o 
   0   4  24      829.86      749.79     19.33 o 
   1   4  24      193.26      215.29      9.45 o 
   2   4  24       44.43       29.58      3.90 o 
  -3   5  24       44.09       51.57      6.20 o 
  -2   5  24      315.46      325.10     15.56 o 
  -1   5  24       75.06       72.64      7.74 o 
   0   5  24        2.54        0.07      4.90 o 
   1   5  24       75.35       68.57     12.93 o 
   2   5  24      316.46      306.30     14.43 o 
  -3   6  24       26.38       27.93      5.14 o 
  -2   6  24       97.51      111.28      6.29 o 
  -1   6  24       65.19       67.21      5.43 o 
   0   6  24        0.49       -3.38      3.38 o 
   1   6  24       65.91       61.27      7.37 o 
   2   6  24       99.02      102.27      7.88 o 
  -2   7  24        4.03        3.28      4.01 o 
  -1   7  24      131.71      138.36     10.31 o 
   0   7  24       44.76       52.67      7.20 o 
   1   7  24      128.97      123.83      9.56 o 
   2   7  24        4.05        4.59      3.49 o 
  -1   8  24        0.64        6.92      4.02 o 
   0   8  24       85.20       83.37      8.19 o 
   1   8  24        0.51        1.04      3.38 o 
   2   8  24       39.53       40.87      4.93 o 
  -1   9  24      122.10      129.36      8.46 o 
   0   9  24        1.76       -1.09      3.53 o 
   1   9  24      122.75      124.89      8.21 o 
   1   0  25       66.81       59.00      5.86 o 
   2   0  25       91.89       64.58      8.16 o 
   3   0  25      234.54      225.54     12.98 o 
   4   0  25       32.40       27.26      4.54 o 
  -4   1  25       40.76       51.92      5.80 o 
  -3   1  25        7.20        5.38      3.81 o 
  -2   1  25       68.36       51.36      7.57 o 
  -1   1  25      298.89      285.76     11.88 o 
   0   1  25      213.39      195.44      9.70 o 
   1   1  25      298.97      293.13     11.72 o 
   2   1  25       69.14       60.76      7.89 o 
   3   1  25        6.89        9.82      3.89 o 
  -4   2  25       11.06       11.45      3.60 o 
  -3   2  25      160.19      147.77     10.50 o 
  -2   2  25       75.98       62.14      7.94 o 
  -1   2  25       20.62       21.43      5.21 o 
   0   2  25        2.56        2.95      3.22 o 
   1   2  25       21.44       22.04      4.13 o 
   2   2  25       75.43       63.67      7.45 o 
   3   2  25      162.98      150.68     10.01 o 
  -3   3  25       52.03       57.68      7.08 o 
  -2   3  25       60.38       42.08      6.55 o 
  -1   3  25      167.74      181.53     12.54 o 
   0   3  25      132.02      136.36     15.24 o 
   1   3  25      166.23      172.03      8.69 o 
   2   3  25       59.33       58.68      7.26 o 
  -3   4  25       22.65       17.02      4.71 o 
  -2   4  25       42.60       46.20      6.60 o 
  -1   4  25       57.60       57.60      7.00 o 
   0   4  25      453.96      485.83     14.78 o 
   1   4  25       58.61       58.97      5.40 o 
   2   4  25       44.33       41.27      4.58 o 
  -3   5  25        8.18        8.45      3.71 o 
  -2   5  25       14.63       11.38      3.71 o 
  -1   5  25      101.37       96.88      8.23 o 
   0   5  25       52.80       50.55      7.25 o 
   1   5  25      101.97       99.60      6.30 o 
   2   5  25       14.30       19.84      4.30 o 
  -2   6  25       29.89       28.93      4.46 o 
  -1   6  25        8.53        7.86      4.03 o 
   0   6  25        1.13        0.83      3.91 o 
   1   6  25        8.45        5.41      4.15 o 
   2   6  25       29.56       17.52      4.29 o 
  -2   7  25       67.05       47.31      5.30 o 
  -1   7  25      134.58      132.01      9.66 o 
   0   7  25       76.38       74.17      7.60 o 
   1   7  25      135.51      137.36      9.47 o 
   2   7  25       66.71       57.89      5.89 o 
  -1   8  25       63.86       64.52      6.48 o 
   0   8  25      270.21      283.16     13.57 o 
   1   8  25       65.81       61.76      6.30 o 
   0   0  26       30.92       47.76      7.06 o 
   1   0  26        8.66       12.51      4.48 o 
   2   0  26        4.47        7.63      4.80 o 
   3   0  26       36.49       35.01      5.54 o 
  -3   1  26       15.81       14.52      4.46 o 
  -2   1  26       51.16       36.74      6.49 o 
  -1   1  26        1.35        3.40      3.30 o 
   0   1  26      309.58      350.14     12.98 o 
   1   1  26        1.12        1.64      3.32 o 
   2   1  26       52.50       43.54      6.63 o 
   3   1  26       16.14       13.62      4.48 o 
  -3   2  26       43.25       50.91      6.56 o 
  -2   2  26      107.05       93.65      8.85 o 
  -1   2  26       77.15       79.76      8.86 o 
   0   2  26        4.20        1.45      4.73 o 
   1   2  26       74.82       66.62      5.82 o 
   2   2  26      109.45       93.78      8.67 o 
   3   2  26       44.59       52.00      6.41 o 
  -3   3  26       36.44       29.42      5.31 o 
  -2   3  26        0.08       -0.97      3.45 o 
  -1   3  26      262.90      224.23     13.55 o 
   0   3  26        0.65        1.40      3.15 o 
   1   3  26      261.72      243.12      7.99 o 
   2   3  26        0.13        3.18      3.99 o 
  -3   4  26       15.62       18.82      4.48 o 
  -2   4  26       53.65       44.04      6.11 o 
  -1   4  26       33.98       44.19      6.46 o 
   0   4  26      433.67      445.92     13.35 o 
   1   4  26       33.59       33.08      4.11 o 
   2   4  26       53.02       54.54      6.45 o 
  -2   5  26       27.95       31.72      3.81 o 
  -1   5  26       47.70       49.04      4.58 o 
   0   5  26       54.30       55.86      6.98 o 
   1   5  26       47.99       40.90      5.54 o 
   2   5  26       27.46       31.92      4.67 o 
  -2   6  26        5.05        2.87      3.27 o 
  -1   6  26       73.58       64.66      7.21 o 
   0   6  26        0.89        5.00      3.56 o 
   1   6  26       75.66       74.68      6.94 o 
  -1   7  26       63.63       74.03      6.98 o 
   0   7  26       86.21       92.68      7.99 o 
   1   7  26       61.82       61.61      6.37 o 
   1   0  27        0.16        2.22      5.29 o 
   2   0  27        3.29        4.90      3.57 o 
   3   0  27       98.98       92.29      7.86 o 
  -3   1  27        3.74        7.68      3.75 o 
  -2   1  27        7.24       12.83      4.76 o 
  -1   1  27       79.57       76.14      8.54 o 
   0   1  27      914.71      860.21     26.50 o 
   1   1  27       78.95       83.52      6.34 o 
   2   1  27        7.11        5.44      3.87 o 
   3   1  27        3.72        0.20      2.80 o 
  -3   2  27       67.15       64.44      6.67 o 
  -2   2  27       60.66       99.87      8.86 o 
  -1   2  27        8.38        2.94      4.19 o 
   0   2  27       56.13       68.67      5.97 o 
   1   2  27        7.80        1.43      2.02 o 
   2   2  27       59.54       67.18      7.25 o 
  -3   3  27       36.23       37.58      5.58 o 
  -2   3  27       41.97       47.99      6.70 o 
  -1   3  27       81.92       76.13      7.98 o 
   0   3  27       38.24       66.81      7.04 o 
   1   3  27       81.55       87.25      4.94 o 
   2   3  27       41.62       48.09      6.32 o 
  -2   4  27        9.43        7.69      2.65 o 
  -1   4  27      162.14      165.50     10.85 o 
   0   4  27       58.28       58.17      5.07 o 
   1   4  27      161.74      165.25      7.57 o 
  -2   5  27        4.04       -2.83      3.70 o 
  -1   5  27       75.99       82.68      5.27 o 
   0   5  27        0.03       -2.05      3.68 o 
   1   5  27       76.02       85.51      7.54 o 
  -1   6  27       70.85       74.01      6.86 o 
   0   6  27       13.01       13.35      4.06 o 
   1   6  27       69.81       79.46      6.97 o 
   0   0  28       88.17       77.58      8.63 o 
   1   0  28      132.95      130.85     10.34 o 
   2   0  28        0.00        5.35      4.08 o 
  -2   1  28       49.88       46.33      6.32 o 
  -1   1  28       35.65       46.30      6.53 o 
   0   1  28        0.03        0.47      3.10 o 
   1   1  28       34.67       35.82      6.52 o 
   2   1  28       49.67       42.94      6.52 o 
  -2   2  28       35.53       50.78      6.46 o 
  -1   2  28       22.60       24.70      5.41 o 
   0   2  28        6.02        4.90      2.63 o 
   1   2  28       22.26       24.11      6.47 o 
   2   2  28       35.93       44.57      6.18 o 
  -2   3  28       32.22       19.66      4.62 o 
  -1   3  28      239.08      254.06     13.40 o 
   0   3  28       96.70       88.01      5.50 o 
   1   3  28      239.49      250.16     15.17 o 
  -1   4  28       22.63       26.23      3.43 o 
   0   4  28        7.16        5.98      2.65 o 
   1   4  28       22.57       19.59      4.18 o 
  -1   5  28       37.18       40.93      5.38 o 
   0   5  28        0.04       -1.64      2.72 o 
   1   0  29       23.44       19.07      5.11 o 
  -1   1  29       40.41       46.14      6.42 o 
   0   1  29       33.89       31.80      4.19 o 
   1   1  29       40.05       39.86      6.10 o 
  -1   2  29       36.76       33.41      5.51 o 
   0   2  29      148.48      132.79      9.87 o 
   1   2  29       37.28       34.49      5.63 o 
  -1   3  29        6.40        4.03      2.87 o 
   0   3  29       81.03       72.98      6.65 o 
                                                 
